# Supplementary material for: Developmental excitation-inhibition imbalance underlying psychoses revealed by single-cell analyses of discordant twins-derived cerebral organoids
Source: Mol Psychiatry. 2020 Aug 7;25(11):2695–711. doi: 10.1038/s41380-020-0844-z (PMC7577852; doi:10.1038/s41380-020-0844-z)
Supplement: Supplementary file 2 — Supplementary Tables [file 41380_2020_844_MOESM2_ESM.xlsx]

## Sheet: Table_S1
Table S1 | List of primers used in this study.
Gene	Forward primer sequence	Reverse primer sequence	Reference
OCT3/4 (total)	CCCCAGGGCCCCATTTTGGTACC	ACCTCAGTTTGAATGCATGGGAGAGC	14
KLF4 (total)	ACCCATCCTTCCTGCCCGATCAGA	TTGGTAATGGAGCGGCGGGACTTG	14
SOX2 (total)	TTCACATGTCCCAGCACTACCAGA	TCACATGTGTGAGAGGGGCAGTGTGC	14
L-MYC (total)	GCGAACCCAAGACCCAGGCCTGCTCC	CAGGGGGTCTGCTCGCACCGTGATG	14
LIN28 (total)	AGCCATATGGTAGCCTCATGTCCGC	TCAATTCTGTGCCTCCGGGAGCAGGGTAGG	14
GAPDH	CATGAGAAGTATGACAACAGCCT	AGTCCTTCCACGATACCAAAGT	74 (Primer bank Accession ID: 7669492a3)
OCT3/4 (plasmid)	CATTCAAACTGAGGTAAGGG	TAGCGTAAAAGGAGCAACATAG	14
KLF4 (plasmid)	CCACCTCGCCTTACACATGAAGA	TAGCGTAAAAGGAGCAACATAG	14
SOX2 (plasmid)	TTCACATGTCCCAGCACTACCAGA	TTTGTTTGACAGGAGCGACAAT	14
L-MYC (plasmid)	GGCTGAGAAGAGGATGGCTAC	TTTGTTTGACAGGAGCGACAAT	14
LIN28 (plasmid)	AGCCATATGGTAGCCTCATGTCCGC	TAGCGTAAAAGGAGCAACATAG	14
DNMT3B	TGCTGCTCACAGGGCCCGATACTTC	TCCTTTCGAGCTCAGTGCACCACAAAAC	75
NANOG	CAGCCCCGATTCTTCCACCAGTCCC	CGGAAGATTCCCAGTCGGGTTCACC	75
UTF1	CCGTCGCTGAACACCGCCCTGCTG	CGCGCTGCCCAGAATGAAGCCCAC	75
oriP	TTCCACGAGGGTAGTGAACC	TCGGGGGTGTTAGAGACAAC	76
GATA4	CTAGACCGTGGGTTTTGCAT	TGGGTTAAGTGCCCCTGTAG	77
AFP	AGCTTGGTGGTGGATGAAAC	CCCTCTTCAGCAAAGCAGAC	77
RUNX1	CCCTAGGGGATGTTCCAGAT	TGAAGCTTTTCCCTCTTCCA	77
BRACHURY	GCCCTCTCCCTCCCCTCCACGCACAG	CGGCGCCGTTGCTCACAGACCACAGG	75
NESTIN	GCGTTGGAACAGAGGTTGGA	TGGGAGCAAAGATCCAAGAC	77
NCAM	ACATCACCTGCTACTTCCTGA	CTTGGACTCATCTTTCGAGAAGG	74
NCAM1	GGCATTTACAAGTGTGTGGTTAC	TTGGCGCATTCTTGAACATGA	Primer bank Accession ID: 336285437c1
DLX1	ATGCACTGTTTACACTCGGC	GACTGCACCGAACTGATGTAG	Primer bank Accession ID: 84043955c2
DLX2	GCCTCAACAACGTCCCTTACT	GGGAGCGTAGGAGGTGTAGG	Primer bank Accession ID: 84043958c2
NEUROG2	TCAGACATGGACTATTGGCAG	GGGACAGGAAAGGGAACC	78
PAX6	GTGTCTACCAACCAATTCCACAAC	CCCAACATGGAGCCAGATG	79

## Sheet: Table_S2
Table S2 | List of antibodies used in this study.
Antibody	Conjugated dye	Species	Clone	Source	Cat. No.	Dilution
OCT4		Rabbit		abcam	ab19857	1:200
TRA-1-60		Mouse	TRA-1-60	Millipore	MAB4360	1:100
TRA-1-81		Mouse	TRA-1-81	Millipore	MAB4381	1:100
PSA-NCAM	PE	Mouse	2-2B	Milteny Biotech	130-093-274	1:11
TRA-1-60	FITC	Mouse	TRA-1-60	BD Biosciences	560380	20ml/106 cells
CD15 (SSEA1)	APC	Mouse	HI98	BD Biosciences	551376	20ml/106 cells
CD3		Mouse	HIT3a	BD Biosciences	160011	1:100
Nestin		Mouse	10C2	MBL	K0199-3	1:200
MAP2		Chicken		abcam	ab5392	1:5000
SYN1		Rabbit		Millipore	AB1543	1:250
Homer1		Mouse	2G8	Synaptic Systems	160 011	1:100
Gephyrin		Mouse	mAb7a (GlyR7a)	Synaptic Systems	147 011	1:200
GABA		Rabbit		Sigma-aldrich	A2052	1:2000
SOX2		Goat	Y-17	Santa Cruz Biotechnology	sc-17320	1:250
Ki67		Rabbit		abcam	ab15580	1:250
PKCl		Mouse	41/PKCl	BD Biosciences	610207	1:300
DCX		Goat	C-18	Santa Cruz Biotechnology	sc-8066	1:50
pHH3		Mouse	6G3	Cell Signaling Technology	9706	1:500
b-Catenin		Rabbit	D13A1	Cell Signaling Technology	8814	1:300
GFP		Rabbit		Millipore	AB3080P	1:500
Anti-Rabbit IgG	Alexa Fluor 488	Goat		Thermo Fisher Scientific	A-11008	1:250
Anti-Mouse IgG	Alexa Fluor 488	Donkey		Thermo Fisher Scientific	A-21202	1:250
Anti-Mouse IgG	Alexa Fluor 594	Donkey		Thermo Fisher Scientific	A-21203	1:250
Anti-Rabbit IgG	Alexa Fluor 488	Donkey		Thermo Fisher Scientific	A-21206	1:250
Anti-Rabbit IgG	Alexa Fluor 594	Donkey		Thermo Fisher Scientific	A-21207	1:250
Anti-Rabbit IgG	Alexa Fluor 647	Donkey		Thermo Fisher Scientific	A-31573	1:250
Anti-Goat IgG	Alexa Fluor 647	Donkey		Thermo Fisher Scientific	A-21447	1:250
Anti-Chicken IgY	Alexa Fluor 488	Donkey		Jackson ImmunoResearch Laboratories	703-546-155	1:400

## Sheet: Table_S3
Table S3 | Summary of data analyzed in scRNA-seq.
sample name	Number of wells	Total number of fastq reads for a 384-well PCR plate	The number of fastq read per well on average	Gene count per well (Average)	Gene count per well (Standard deviation)	UMI count per well (Average)	UMI count per well (Standard deviation)	The copy number of ERCC spike-in RNA at 50% detection probability (Average)	The copy number of ERCC spike-in RNA at 50% detection probability (Standard deviation)	ERCC capture efficiency (%)
scDT1_Affect_Lot1 (DT1_A1)	384	36591360	95290	4858.64	1516.13	20106	5872.9	2.14961	0.584534	16.18
scDT1_Affect_Lot2 (DT1_A2)	384	36591360	95290	4684.57	1464.95	19032.5	5959.46	2.10466	0.605239	16.57
scDT1_Affect_Lot3 (DT1_A3)	384	36591360	95290	5019.34	1666.86	20886.4	7129.99	2.32047	0.654322	15.26
scDT1_Affect_Lot4 (DT1_A4)	384	36591360	95290	4535.47	1798.44	19781.2	7030.4	2.15495	0.632199	16.93
scDT1_Unaffect_Lot1 (DT1_U1)	384	36591360	95290	4970.11	1279.97	20123.7	5836.73	2.20216	0.667596	16.27
scDT1_Unaffect_Lot2 (DT1_U2)	384	36591360	95290	4880.49	1480.21	20450.7	6134.57	2.35177	1.8465	15.95
scDT1_Unaffect_Lot3 (DT1_U3)	384	36591360	95290	4529.7	2183.74	20469.9	8560.74	2.07901	0.566328	17.24
scDT1_Unaffect_Lot4 (DT1_U4)	384	36591360	95290	4936.39	1440.86	20847.1	6756.39	2.13602	0.617366	16.39
Average				4801.84		20212.2		2.18733		16.3487

## Sheet: Table_S4
Table S4 | List of marker genes used for cell typing in scRNA-seq of the cerebral organoids.
Neuronal cells						Non-neuronal cells			Postmitotic cells						Proliferative progenitors
Postmitotic cells		Proliferative progenitors		Cycling cells					Glutamatergic neurons		GABAergic neurons		Dopaminergic neurons		Dorsal progenitors		Ventral progenitors
Gene_name	Ensembl_gene_ID	Gene_name	Ensembl_gene_ID	Gene_name	Ensembl_gene_ID	Gene_name	Ensembl_gene_ID	Marker for	Gene_name	Ensembl_gene_ID	Gene_name	Ensembl_gene_ID	Gene_name	Ensembl_gene_ID	Gene_name	Ensembl_gene_ID	Gene_name	Ensembl_gene_ID
CELF4	ENSG00000101489	CENPK	ENSG00000123219	ASPM	ENSG00000066279	ANXA2	ENSG00000182718	Astroglia	CACNA2D1	ENSG00000153956	ASIC4	ENSG00000072182	DDC	ENSG00000132437	DLL1	ENSG00000198719	ASCL1	ENSG00000139352
DCX	ENSG00000077279	GINS2	ENSG00000131153	CCNB2	ENSG00000157456	COL1A2	ENSG00000164692	Mesenchymal cells	LHX2	ENSG00000106689	DLX1	ENSG00000144355	EN1	ENSG00000163064	ENPP2	ENSG00000136960	BCL11B	ENSG00000127152
HGNC:24955	ENSG00000170091	GLI3	ENSG00000106571	CDCA3	ENSG00000111665	DCN	ENSG00000011465	Mesenchymal cells	MEF2C	ENSG00000081189	DLX2	ENSG00000115844	LMX1A	ENSG00000162761	ID2	ENSG00000115738	GLI1	ENSG00000111087
KIF5A	ENSG00000155980	HES5	ENSG00000197921	CDCA5	ENSG00000146670	ERBB3	ENSG00000065361	Oligodendrocytes	NEUROD2	ENSG00000171532	DLX5	ENSG00000105880	TH	ENSG00000180176	PAX6	ENSG00000007372	GSX2	ENSG00000180613
MAPT	ENSG00000186868	MCM3	ENSG00000112118	CDK1	ENSG00000170312	LAMB1	ENSG00000091136	Choroid plexus	NEUROD6	ENSG00000164600	DLX6	ENSG00000006377			PLP1	ENSG00000123560	MEIS2	ENSG00000134138
MYTL1	ENSG00000186487	MCM4	ENSG00000104738	CENPF	ENSG00000117724	LUM	ENSG00000139329	Mesenchymal cells	NRN1	ENSG00000124785	GAD1	ENSG00000128683			PROM1	ENSG00000007062	OLIG1	ENSG00000184221
POU2F2	ENSG00000028277	NES	ENSG00000132688	DLGAP5	ENSG00000126787	PDGFRA	ENSG00000134853	Oligodendrocytes	SCG2	ENSG00000171951	GAD2	ENSG00000136750					OLIG2	ENSG00000205927
STMN2	ENSG00000104435	PCNA	ENSG00000132646	FOXM1	ENSG00000111206	PLS3	ENSG00000102024	Choroid plexus	SLC17A7	ENSG00000104888	ISL1	ENSG00000016082					OTX2	ENSG00000165588
STMN4	ENSG00000015592	SFRP2	ENSG00000145423	HMGB2	ENSG00000164104	RSPO3	ENSG00000146374	Astroglia	TBR1	ENSG00000136535	SIX3	ENSG00000138083					ZIC1	ENSG00000152977
ZCCHC12	ENSG00000174460	SLC1A3	ENSG00000079215	MKI67	ENSG00000148773	SLIT2	ENSG00000145147	Astroglia			SLC32A1	ENSG00000101438
ADCY1	ENSG00000164742	SOX2	ENSG00000181449	NUF2	ENSG00000143228	SOX10	ENSG00000100146	Oligodendrocytes			SOX14	ENSG00000168875
CNTNAP2	ENSG00000174469	VIM	ENSG00000026025	NUSAP1	ENSG00000137804	SULF1	ENSG00000137573	Choroid plexus			TAC3	ENSG00000166863
GAP43	ENSG00000172020	ZFP36L1	ENSG00000185650	PKB	ENSG00000168078	TTR	ENSG00000118271	Choroid plexus
GRIA2	ENSG00000120251			PLK1	ENSG00000166851
NRXN1	ENSG00000179915			PRC1	ENSG00000198901
NTM	ENSG00000182667			TOP2A	ENSG00000131747
SEZ6	ENSG00000063015			TPX2	ENSG00000088325
				UBE2C	ENSG00000175063

## Sheet: Table_S5
Table S5 | Number of iPSC clones and replicates (Related to Materials and Methods: Statistical analysis)
	Group	iPS cell clone	# of organoids					Group	iPS cell clone	# of replicates
Figure 1	DT1_A	DT1_A1	2				Figures S1E and S1F	DT1_A	DT1_A1	2
	DT1_A	DT1_A2	2					DT1_A	DT1_A2	2
	DT1_A	DT1_A3	2					DT1_A	DT1_A3	2
	DT1_A	DT1_A4	2					DT1_A	DT1_A4	2
	DT1_U	DT1_U1	2					DT1_A	DT1_A5	2
	DT1_U	DT1_U2	2					DT1_A	DT1_A6	2
	DT1_U	DT1_U3	2					DT1_A	DT1_A7	2
	DT1_U	DT1_U4	2					DT1_A	DT1_A8	2
	Group	iPS cell clone	# of organoids (replicates)					DT1_U	DT1_U1	2
			untreated (-)	+LiCl	+Wnt3a			DT1_U	DT1_U2	2
Figure 2B	DT1_A	DT1_A1	12 (3)	11 (3)	4 (1)			DT1_U	DT1_U3	2
	DT1_A	DT1_A2	11 (3)	12 (3)	4 (1)			DT1_U	DT1_U4	2
	DT1_A	DT1_A3	8 (2)	8 (2)	4 (1)			DT1_U	DT1_U5	2
	DT1_A	DT1_A4	8 (2)	8 (2)	4 (1)			DT1_U	DT1_U6	2
	DT1_U	DT1_U1	12 (3)	11 (3)	3 (1)			DT1_U	DT1_U7	2
	DT1_U	DT1_U2	12 (3)	12 (3)	3 (1)			DT1_U	DT1_U8	2
	DT1_U	DT1_U3	8 (2)	8 (2)	4 (1)		Figures S1G and S1H	DT1_A	DT1_A1	3
	DT1_U	DT1_U4	8 (2)	8 (2)	4 (1)			DT1_A	DT1_A2	3
Figure 2D	DT1_A	DT1_A1	13 (3)	17 (3)				DT1_A	DT1_A3	3
	DT1_A	DT1_A2	17 (3)	17 (3)				DT1_A	DT1_A4	3
	DT1_A	DT1_A3	8 (2)	8 (2)				DT1_U	DT1_U1	3
	DT1_A	DT1_A4	8 (2)	7 (2)				DT1_U	DT1_U2	3
	DT1_U	DT1_U1	17 (3)	9 (3)				DT1_U	DT1_U3	3
	DT1_U	DT1_U2	17 (3)	11 (2)				DT1_U	DT1_U4	3
	DT1_U	DT1_U3	13 (2)	7 (2)				Group	iPS cell clone	# of organoids
	DT1_U	DT1_U4	7 (2)	8 (2)			Figures S2A-S1J	DT1_A	DT1_A1	2
	Group	iPS cell clone	# of replicates					DT1_A	DT1_A2	2
			untreated (-)	+LiCl	+Wnt3a			DT1_A	DT1_A3	2
Figure 3C	DT1_A	DT1_A1	3	3				DT1_A	DT1_A4	2
	DT1_A	DT1_A2	3	3				DT1_U	DT1_U1	2
	DT1_A	DT1_A3	3	3				DT1_U	DT1_U2	2
	DT1_A	DT1_A4	3	3				DT1_U	DT1_U3	2
	DT1_U	DT1_U1	3	3				DT1_U	DT1_U4	2
	DT1_U	DT1_U2	3	3				Group	iPS cell clone	# of replicates
	DT1_U	DT1_U3	3	3			Figure S3B	DT1_A	DT1_A1	3
	DT1_U	DT1_U4	3	3				DT1_A	DT1_A2	3
Figure 3E	DT1_A	DT1_A1	5	2	1			DT1_U	DT1_U1	3
	DT1_A	DT1_A2	5	3	1			DT1_U	DT1_U2	3
	DT1_A	DT1_A3	3	3	1		Figure S3C (3h)	DT1_A	DT1_A1	3
	DT1_A	DT1_A4	3	3	1			DT1_A	DT1_A2	3
	DT1_U	DT1_U1	5	3	1			DT1_U	DT1_U1	3
	DT1_U	DT1_U2	4	3	1			DT1_U	DT1_U2	3
	DT1_U	DT1_U3	3	3	1		Figure S3C (24h)	DT1_A	DT1_A1	2
	DT1_U	DT1_U4	3	3	1			DT1_A	DT1_A2	2
	Control	C1	2					DT1_U	DT1_U1	2
	Control	C2	2					DT1_U	DT1_U2	2
	Control	C3	2					Group	iPS cell clone	# of replicates
	Control	C4	1				Figures S3D-S3G (RNA-seq)	DT1_A	DT1_A1	1
Figure 3G	DT1_A	DT1_A1	4	2	1			DT1_A	DT1_A2	1
	DT1_A	DT1_A2	4	2	1			DT1_A	DT1_A3	1
	DT1_A	DT1_A3	3	3	1			DT1_A	DT1_A4	1
	DT1_A	DT1_A4	3	3	1			DT1_U	DT1_U1	1
	DT1_U	DT1_U1	4	2	1			DT1_U	DT1_U2	1
	DT1_U	DT1_U2	4	2	1			DT1_U	DT1_U3	1
	DT1_U	DT1_U3	3	3	1			DT1_U	DT1_U4	1
	DT1_U	DT1_U4	3	3	1			DT2_A	DT2_A1	1
	Control	C1	2					DT2_A	DT2_A2	1
	Control	C2	2					DT2_U	DT2_U1	1
	Control	C3	2					DT2_U	DT2_U2	1
	Control	C4	1					DT3_A	DT3_A1	1
Figure 3I	DT1_A	DT1_A1	6	5	1			DT3_A	DT3_A2	1
	DT1_A	DT1_A2	6	5	1			DT3_U	DT3_U1	1
	DT1_A	DT1_A3	3	3	1			Group	iPS cell clone	# of replicates
	DT1_A	DT1_A4	3	3	1					untreated (-)	+LiCl	+Wnt3a
	DT1_U	DT1_U1	6	5	1		Figures S3D-S3G (RT-qPCR)	DT1_A	DT1_A1	11	3	1
	DT1_U	DT1_U2	6	4	1			DT1_A	DT1_A2	11	3	1
	DT1_U	DT1_U3	3	3	1			DT1_A	DT1_A3	3	3	1
	DT1_U	DT1_U4	3	3	1			DT1_A	DT1_A4	3	3	1
	Control	C1	2					DT1_U	DT1_U1	9	3	1
	Control	C2	2					DT1_U	DT1_U2	9	3	1
	Control	C3	2					DT1_U	DT1_U3	3	3	1
	Control	C4	2					DT1_U	DT1_U4	3	3	1
Figure 4C	Group	iPS cell clone	# of replicates					Group	iPS cell clone	# of replicates
	DT1_A	DT1_A1	1				Figure S3H	DT1_A	DT1_A1	1
	DT1_A	DT1_A2	1					DT1_A	DT1_A2	1
	DT1_A	DT1_A3	1					DT1_U	DT1_U1	1
	DT1_A	DT1_A4	1					DT1_U	DT1_U2	1
	DT1_U	DT1_U1	1					Group	iPS cell clone	# of cells (replicates)
	DT1_U	DT1_U2	1				Figure S3K	DT1_A	DT1_A1	40 (2)
	DT1_U	DT1_U3	1					DT1_A	DT1_A2	34 (2)
	DT1_U	DT1_U4	1					DT1_U	DT1_U1	40 (2)
	DT2_A	DT2_A1	1					DT1_U	DT1_U2	29 (2)
	DT2_A	DT2_A2	1					Group	iPS cell clone	# of cells (replicates)
	DT2_U	DT2_U1	1							untreated (-)	+LiCl
	DT2_U	DT2_U2	1				Figures S3M and S3N	DT1_A	DT1_A1	20 (3)	8 (1)
	DT3_A	DT3_A1	1					DT1_A	DT1_A2	16 (3)	0 (1)
	DT3_A	DT3_A2	1					DT1_U	DT1_U1	16 (3)	6 (1)
	DT3_U	DT3_U1	1					DT1_U	DT1_U2	17 (3)	7 (1)
							Figures S3P	DT1_A	DT1_A1	6 (3)	0 (1)
								DT1_A	DT1_A2	5 (3)	6 (1)
								DT1_U	DT1_U1	3 (3)	11 (1)
								DT1_U	DT1_U2	7 (3)	2 (1)
							Figures S3Q	DT1_A	DT1_A1	6 (3)	0 (1)
								DT1_A	DT1_A2	4 (3)	6 (1)
								DT1_U	DT1_U1	3 (3)	11 (1)
								DT1_U	DT1_U2	7 (3)	2 (1)
								Group	iPS cell clone	# of replicates
							Figure S4A	DT1_A	DT1_A1	1
								DT1_A	DT1_A2	1
								DT1_A	DT1_A3	1
								DT1_A	DT1_A4	1
								DT1_U	DT1_U1	1
								DT1_U	DT1_U2	1
								DT1_U	DT1_U3	1
								DT1_U	DT1_U4	1
								DT2_A	DT2_A1	1
								DT2_A	DT2_A2	1
								DT2_U	DT2_U1	1
								DT2_U	DT2_U2	1
								DT3_A	DT3_A1	1
								DT3_A	DT3_A2	1
								DT3_U	DT3_U1	1
								Group	# of samples
							Figure S4C	Control	205
								Schizo	180

## Sheet: Table_S6
Table S6 | Statistical information (Related to Materials and Methods: Statistical analysis)
Data	Method			P value	Symbols in Figure
Figure 1G	Fisher's exact test (two-sided)			<0.0001	****
Figure 1H	Fisher's exact test (two-sided)			0.0707
Figure 1J	Fisher's exact test (two-sided)	Glutamatergic neurons vs. the other neurons		0.002	**
		GABAergic neurons vs. the other neurons		<0.0001	****
		Dopaminergic neurons vs. the other neurons		0.0003	***
Figure 1K	Fisher's exact test (two-sided)	Dorsal progenitors vs. the other progenitors		0.272	n.s.
		Ventral progenitors vs. the other progenitors		0.0002	***
		Midbrain progenitors + neuroectodermal cells vs. the other progenitors		<0.0001	****
Figure 2B	Two-way ANOVA	Lithium	F (1, 153) = 5.811	0.0171
		Disease	F (1, 153) = 47.71	<0.0001
		Lithium * Disease	F (1, 153) = 1.507	0.2214
	Student's t-test (two-tailed)	DT1_A (-) vs. DT1_A +LiCl	t=2.752 df=76	0.0074	**
		DT1_A (-) vs. DT1_U (-)	t=6.097 df=77	<0.0001	****
		DT1_U (-) vs. DT1_U +LiCl	t=0.7616 df=77	0.4486	n.s.
Figure 2D	Two-way ANOVA	Lithium	F (1, 179) = 2	0.1591
		Disease	F (1, 179) = 16.49	<0.0001
		Lithium * Disease	F (1, 179) = 6.076	0.0146
	Student's t-test (two-tailed)	DT1_A (-) vs. DT1_A +LiCl	t=2.308 df=92	0.0232	*
	Welch's t-test (two-tailed)	DT1_A (-) vs. DT1_U (-)	t=4.396 df=61.5	<0.0001	****
	Student's t-test (two-tailed)	DT1_U (-) vs. DT1_U +LiCl	t=1.041 df=87	0.3006	n.s.
Figure 3C	Two-way ANOVA	Lithium	F (1, 44) = 1.197	0.28
		Disease	F (1, 44) = 13.34	0.0007
		Lithium * Disease	F (1, 44) = 8.488	0.0056
	Student's t-test (two-tailed)	DT1_A (-) vs. DT1_A +LiCl	t=2.828 df=22	0.0098	**
		DT1_A (-) vs. DT1_U (-)	t=4.089 df=22	0.0005	***
		DT1_U (-) vs. DT1_U +LiCl	t=1.289 df=22	0.2107	n.s.
Figure 3E	One-way ANOVA		F (2, 35) = 18.59	<0.0001
	Tukey's multiple comparisons test	DT1_A (-) vs. DT1_U (-)		0.0001	***
		DT1_A (-) vs. Control		<0.0001	****
		DT1_U (-) vs. Control		0.2242	n.s.
	Two-way ANOVA	Lithium	F (1, 50) = 3.959	0.0521
		Disease	F (1, 50) = 32.72	<0.0001
		Lithium * Disease	F (1, 50) = 0.0002781	0.9868
	Student's t-test (two-tailed)	DT1_A (-) vs. DT1_A +LiCl	t=1.54 df=25	0.1362	n.s.
		DT1_A (-) vs. DT1_U (-)	t=4.566 df=29	<0.0001
		DT1_U (-) vs. DT1_U +LiCl	t=1.309 df=25	0.2025	n.s.
Figure 3G	One-way ANOVA		F (2, 32) = 50.94	<0.0001
	Tukey's multiple comparisons test	DT1_A (-) vs. DT1_U (-)		<0.0001	****
		DT1_A (-) vs. Control		<0.0001	****
		DT1_U (-) vs. Control		0.5185	n.s.
	Two-way ANOVA	Lithium	F (1, 44) = 29.75	<0.0001
		Disease	F (1, 44) = 61.88	<0.0001
		Lithium * Disease	F (1, 44) = 30.27	<0.0001
	Student's t-test (two-tailed)	DT1_A (-) vs. DT1_A +LiCl	t=6.279 df=22	<0.0001	††††
		DT1_A (-) vs. DT1_U (-)	t=8.938 df=26	<0.0001
		DT1_U (-) vs. DT1_U +LiCl	t=0.04939 df=22	0.9611	n.s.
Figure 3I	One-way ANOVA		F (2, 41) = 13.47	<0.0001
	Tukey's multiple comparisons test	DT1_A (-) vs. DT1_U (-)		<0.0001	****
		DT1_A (-) vs. Control		0.0026	**
		DT1_U (-) vs. Control		0.9681	n.s.
	Two-way ANOVA	Lithium	F (1, 63) = 12.27	0.0009
		Disease	F (1, 63) = 14.52	0.0003
		Lithium * Disease	F (1, 63) = 12.35	0.0008
	Student's t-test (two-tailed)	DT1_A (-) vs. DT1_A +LiCl	t=3.983 df=32	0.0004	†††
		DT1_A (-) vs. DT1_U (-)	t=4.575 df=34	<0.0001
		DT1_U (-) vs. DT1_U +LiCl	t=0.01277 df=31	0.9899	n.s.
Figure 4C	Welch's t-test (two-tailed)	GABRA2		0.0417445	*
		GABRB2		0.00517971	**
		GABRB3		0.00834922	**
		GABBR2		0.00543463	**
		GABRQ		0.0240921	*
		GABARAPL1		0.00271881	**
		CACNA2D1		0.00314236	**
		KCND2		0.0081807	**
		KCND3		0.00435708	**
Figure S1E	Student's t-test (two-tailed)	PSA-NCAM+/live cells(%)	t=0.3051 df=14	0.7648
Figure S1F	Student's t-test (two-tailed)	TRA-1-60+/live cells(%)	t=1.968 df=14	0.0691
Figure S4E	Three-way ANOVA	Disease	F(1, 141) = 45.751	0
		Clone	F(3, 141) = 0.772	0.511
		Lithium	F(1, 141) = 4.919	0.028
		Disease * Clone	F(3, 141) = 4.167	0.007
		Disease * Lithium	F(1, 141) = 1.276	0.261
		Clone * Lithium	F(3, 141) = 1.938	0.126
		Disease * Clone * Lithium	F(3, 141) = 2.114	0.101
Figure S5B	Three-way ANOVA	Disease	F(1, 167) = 12.918	0
		Clone	F(3, 167) = 1.293	0.279
		Lithium	F(1, 167) = 1.021	0.314
		Disease * Clone	F(3, 167) = 0.549	0.65
		Disease * Lithium	F(1, 167) = 4.844	0.029
		Clone * Lithium	F(3, 167) =1.334	0.265
		Disease * Clone * Lithium	F(3, 167) =0.682	0.564
Figure S6B	Student's t-test (two-tailed)		t=0.9611 df=10	0.3592
Figure S6C	Student's t-test (two-tailed)	3h	t=0.3167 df=10	0.758
		24h	t=1.227 df=6	0.2656
Figure S6D (left)	Two-way ANOVA	Lithium	F (1, 12) = 1.273	0.2812
		Disease	F (1, 12) = 9.276	0.0102
		Lithium * Disease	F (1, 12) = 0.7897	0.3916
	Welch's t-test (one-tailed)	DT1_A (-) vs. DT1_U (-)	t=2.446 df=3.265	0.0426	*
	Student's t-test (one-tailed)	DT1_A+LiCl vs. DT1_U +LiCl	t=1.815 df=6	0.0597
Figure S6D (right)	Two-way ANOVA	Lithium	F (1, 72) = 10.41	0.0019
		Disease	F (1, 72) = 2.744	0.102
		Lithium * Disease	F (1, 72) = 3.088	0.0831
	Welch's t-test (one-tailed)	DT1_A (-) vs. DT1_A +LiCl	t=4.016 df=37.09	0.0001	***
	Student's t-test (one-tailed)	DT1_U (-) vs. DT1_U +LiCl	t=1.614 df=34	0.0579	n.s.
Figure S6E (left)	Two-way ANOVA	Lithium	F (1, 12) = 1.248	0.2858
		Disease	F (1, 12) = 6.167	0.0288
		Lithium * Disease	F (1, 12) = 0.9945	0.3383
	Student's t-test (one-tailed)	DT1_A (-) vs. DT1_U (-)	t=2.081 df=6	0.0413	*
	Welch's t-test (one-tailed)	DT1_A+LiCl vs. DT1_U +LiCl	t=1.813 df=34	0.1298	n.s.
Figure S6E (right)	Two-way ANOVA	Lithium	F (1, 72) = 11.2	0.0013
		Disease	F (1, 72) = 1.49	0.2262
		Lithium * Disease	F (1, 72) = 2.722	0.1033
	Welch's t-test (one-tailed)	DT1_A (-) vs. DT1_A +LiCl	t=4.085 df=36.66	0.0001	***
	Student's t-test (one-tailed)	DT1_U (-) vs. DT1_U +LiCl	t=1.813 df=34	0.0393	*
Figure S6F (left)	Two-way ANOVA	Lithium	F (1, 12) = 0.4181	0.5301
		Disease	F (1, 12) = 3.289	0.0948
		Lithium * Disease	F (1, 12) = 0.1448	0.7102
Figure S6F (right)	Two-way ANOVA	Lithium	F (1, 72) = 0.0001187	0.9913
		Disease	F (1, 72) = 1.929	0.1691
		Lithium * Disease	F (1, 72) = 0.4114	0.5233
Figure S6G (left)	Two-way ANOVA	Lithium	F (1, 12) = 1.556	0.236
		Disease	F (1, 12) = 4.128	0.0649
		Lithium * Disease	F (1, 12) = 0.7818	0.394
Figure S6G (right)	Two-way ANOVA	Lithium	F (1, 72) = 0.2155	0.6439
		Disease	F (1, 72) = 0.6813	0.4119
		Lithium * Disease	F (1, 72) = 1.179	0.2812
Figure S6H	Two-way ANOVA (ADCY2)	Lithium	F (1, 12) = 0.2671	0.6147
		Disease	F (1, 12) = 18.01	0.0011
		Lithium * Disease	F (1, 12) = 0.09607	0.7619
	Student's t-test (one-tailed)	DT1_A (-) vs. DT1_U (-)	t=3.232 df=6	0.0089	**
		DT1_A+LiCl vs. DT1_U +LiCl	t=2.771 df=6	0.0162	*
	Two-way ANOVA (CACNA1C)	Lithium	F (1, 12) = 0.01124	0.9173
		Disease	F (1, 12) = 2.799	0.1202
		Lithium * Disease	F (1, 12) = 3.109	0.1033
	Two-way ANOVA (CACNA1E)	Lithium	F (1, 12) = 0.9435	0.0263
		Disease	F (1, 12) = 6.414	0.1102
		Lithium * Disease	F (1, 12) = 2.975	0.3506
	Student's t-test (one-tailed)	DT1_A (-) vs. DT1_A +LiCl	t=1.94 df=6	0.0502
		DT1_U (-) vs. DT1_U +LiCl	t=1.816 df=6	0.0596
	Two-way ANOVA (CACNA2D1)	Lithium	F (1, 12) = 3.021	0.1078
		Disease	F (1, 12) = 6.83	0.0227
		Lithium * Disease	F (1, 12) = 0.7705	0.3973
	Student's t-test (one-tailed)	DT1_A (-) vs. DT1_U (-)	t=2.284 df=6	0.0312
		DT1_A+LiCl vs. DT1_U +LiCl	t=1.346 df=6	0.1135	n.s.
	Two-way ANOVA (GAD2)	Lithium	F (1, 12) = 3.214	0.0982
		Disease	F (1, 12) = 3.82	0.0744
		Lithium * Disease	F (1, 12) = 1.201	0.2947
	Two-way ANOVA (SLC32A)	Lithium	F (1, 12) = 7.358	0.0189
		Disease	F (1, 12) = 7.171	0.0201
		Lithium * Disease	F (1, 12) = 3.565	0.0834
	Student's t-test (one-tailed)	DT1_A (-) vs. DT1_U (-)	t=2.726 df=6	0.0172	*
	Welch's t-test (one-tailed)	DT1_A+LiCl vs. DT1_U +LiCl	t=0.7225 df=3.256	0.2592	n.s.
	Student's t-test (one-tailed)	DT1_A (-) vs. DT1_A +LiCl	t=2.384 df=6	0.0272	*
		DT1_U (-) vs. DT1_U +LiCl	t=1.569 df=6	0.0839	n.s.
Figure S6J	Three-way ANOVA	Disease	F(1, 32) = 13.344	0.145
		Clone	F(3, 32) = 1.216	0.065
		Lithium	F(1, 32) = 1.269	0.086
		Disease * Clone	F(3, 32) = 1.484	0.299
		Disease * Lithium	F(1, 32) = 8.029	0.343
		Clone * Lithium	F(3, 32) = 0.051	0.128
		Disease * Clone * Lithium	F(3, 32) = 1.017	0.918
Figure S7B	Student's t-test (two-tailed)		t=3.584 df=141	0.0005	***
Figure S7D	Two-way ANOVA	Lithium	F (1, 86) = 4.437	0.0381
		Disease	F (1, 86) = 0.02362	0.8782
		Lithium * Disease	F (1, 86) = 8.166e-005	0.9928
	Student's t-test (two-tailed)	DT1_A (-) vs. DT1_A +LiCl	t=1.468 df=42	0.1496	n.s.
		DT1_U (-) vs. DT1_U +LiCl	t=1.549 df=44	0.1285	n.s.
Figure S7E	Two-way ANOVA	Lithium	F (1, 86) = 4.519	0.0364
		Disease	F (1, 86) = 0.1491	0.7003
		Lithium * Disease	F (1, 86) = 1.439	0.2336
	Student's t-test (two-tailed)	DT1_A (-) vs. DT1_A +LiCl	t=1.944 df=42	0.0586	n.s.
		DT1_U (-) vs. DT1_U +LiCl	t=0.824 df=44	0.4144	n.s.
Figure S7G	Two-way ANOVA	Lithium	F (1, 36) = 7.675	0.0088
		Disease	F (1, 36) = 0.6648	0.4202
		Lithium * Disease	F (1, 36) = 1.876	0.1792
	Student's t-test (two-tailed)	DT1_A (-) vs. DT1_A +LiCl	t=2.301 df=15	0.0362	*
		DT1_U (-) vs. DT1_U +LiCl	t=1.277 df=21	0.2156	n.s.
Figure S7H	Two-way ANOVA	Lithium	F (1, 35) = 5.437	0.0256
		Disease	F (1, 35) = 0.7344	0.3973
		Lithium * Disease	F (1, 35) = 0.9879	0.3271
	Student's t-test (two-tailed)	DT1_A (-) vs. DT1_A +LiCl	t=1.493 df=14	0.1577	n.s.
		DT1_U (-) vs. DT1_U +LiCl	t=1.966 df=21	0.0627	n.s.
Figure S7J	Three-way ANOVA	Disease	F(1, 38) = 34.07	0
		Clone	F(3, 38) = 3.86	0.017
		Lithium	F(1, 38) = 5.075	0.03
		Disease * Clone	F(3, 38) = 0.682	0.568
		Disease * Lithium	F(1, 38) = 0.189	0.666
		Clone * Lithium	F(3, 38) = 1.351	0.272
		Disease * Clone * Lithium	F(3, 38) = 0.354	0.786
Figure S7L	Three-way ANOVA	Disease	F(1, 32) = 49.446	0
		Clone	F(3, 32) = 1.026	0.394
		Lithium	F(1, 32) = 23.007	0
		Disease * Clone	F(3, 32) = 2.362	0.09
		Disease * Lithium	F(1, 32) = 32.809	0
		Clone * Lithium	F(3, 32) = 0.136	0.938
		Disease * Clone * Lithium	F(3, 32) = 0.142	0.934
Figure S7N	Three-way ANOVA	Disease	F(1, 51) = 11.501	0.001
		Clone	F(3, 51) = 3.203	0.031
		Lithium	F(1, 51) = 9.403	0.003
		Disease * Clone	F(3, 51) = 0.732	0.538
		Disease * Lithium	F(1, 51) = 9.516	0.003
		Clone * Lithium	F(3, 51) = 0.398	0.755
		Disease * Clone * Lithium	F(3, 51) = 0.736	0.535
Figure S7O	Two-way ANOVA	Lithium	F (1, 28) = 25.87	<0.0001
		Disease	F (1, 28) = 45.94	<0.0001
		Lithium * Disease	F (1, 28) = 8.09	0.0082
	Student's t-test (two-tailed)	DT1_A (-) vs. DT1_U (-)	t=5.927 df=14	<0.0001	****
		DT1_A (-) vs. DT1_A +LiCl	t=5.164 df=14	0.0001	***
		DT1_U (-) vs. DT1_U +LiCl	t=1.75 df=14	0.102	n.s.
Figure S7P	Two-way ANOVA	Lithium	F (1, 28) = 9.934	0.0038
		Disease	F (1, 28) = 0.2895	0.5948
		Lithium * Disease	F (1, 28) = 5.002	0.0335
	Student's t-test (two-tailed)	DT1_A (-) vs. DT1_A +LiCl	t=3.757 df=14	0.0021	**
		DT1_U (-) vs. DT1_U +LiCl	t=1.204 df=14	0.2484	n.s.
Figure S8A	Welch's t-test (two-tailed)	UBQLN1		0.000255373	***
		GNB2		0.00262341	**
		GNAI1		0.00329101	**
		SLC6A17		0.00410793	**
		GNB1		0.00451984	**
		IQSEC3		0.00515542	**
		PRKACA		0.00567342	**
		ALDH9A1		0.0064254	**
		CLSTN3		0.00693946	**
		GNAI3		0.00707961	**
		CNTN5		0.00772785	**
		NRXN1		0.00989302	**
		CNR1		0.0106924	*
		GNB5		0.0125746	*
		PRKCB		0.0152057	*
		DRD2		0.0153687	*
		ADCY2		0.0204473	*
		GABRR3		0.0214656	*
		SLITRK1		0.0239652	*
		PTPRO		0.0250388	*
		PRKACB		0.026828	*
		GAP43		0.0304037	*
		LRFN4		0.0305223	*
		GNG2		0.0325192	*
		CALB1		0.0415822	*
		GNG3		0.0477158	*
		GABRD		0.0274576	*
		SLC6A11		0.0339991	*
Figure S8C	Mann Whitney test (two-tailed)	GABRA2		0.1312	n.s.
		GABRB2		<0.0001	****
		GABRB3		<0.0001	****
		GABBR2		<0.0001	****
		GABRQ		0.0789	n.s.
		GABARAPL1		<0.0001	****

## Sheet: Table_S7
		Table S7 | Number of organoids and iPSC clones analyzed and/or replicates in each figure
	Group	iPS cell clone	# of organoids					Group	iPS cell clone	# of replicates
Figure 1	DT1_A	DT1_A1	2				Figures S1E and S1F	DT1_A	DT1_A1	2
	DT1_A	DT1_A2	2					DT1_A	DT1_A2	2
	DT1_A	DT1_A3	2					DT1_A	DT1_A3	2
	DT1_A	DT1_A4	2					DT1_A	DT1_A4	2
	DT1_U	DT1_U1	2					DT1_A	DT1_A5	2
	DT1_U	DT1_U2	2					DT1_A	DT1_A6	2
	DT1_U	DT1_U3	2					DT1_A	DT1_A7	2
	DT1_U	DT1_U4	2					DT1_A	DT1_A8	2
	Group	# of cells						DT1_U	DT1_U1	2
Figure 1G	DT1_A	1190						DT1_U	DT1_U2	2
	DT1_U	1284						DT1_U	DT1_U3	2
Figure 1H	DT1_A	574						DT1_U	DT1_U4	2
	DT1_U	790						DT1_U	DT1_U5	2
Figure 1J	DT1_A	616						DT1_U	DT1_U6	2
	DT1_U	494						DT1_U	DT1_U7	2
Figure 1K	DT1_A	574						DT1_U	DT1_U8	2
	DT1_U	790					Figures S1G and S1H	DT1_A	DT1_A1	3
	Group	iPS cell clone	# of organoids (replicates)					DT1_A	DT1_A2	3
			untreated (-)	+LiCl	+Wnt3a			DT1_A	DT1_A3	3
Figure 2B	DT1_A	DT1_A1	12 (3)	11 (3)	4 (1)			DT1_A	DT1_A4	3
	DT1_A	DT1_A2	11 (3)	12 (3)	4 (1)			DT1_U	DT1_U1	3
	DT1_A	DT1_A3	8 (2)	8 (2)	4 (1)			DT1_U	DT1_U2	3
	DT1_A	DT1_A4	8 (2)	8 (2)	4 (1)			DT1_U	DT1_U3	3
	DT1_U	DT1_U1	12 (3)	11 (3)	3 (1)			DT1_U	DT1_U4	3
	DT1_U	DT1_U2	12 (3)	12 (3)	3 (1)			Group	iPS cell clone	# of organoids
	DT1_U	DT1_U3	8 (2)	8 (2)	4 (1)		Figures S2A-S2J	DT1_A	DT1_A1	2
	DT1_U	DT1_U4	8 (2)	8 (2)	4 (1)			DT1_A	DT1_A2	2
Figure 2D	DT1_A	DT1_A1	13 (3)	17 (3)				DT1_A	DT1_A3	2
	DT1_A	DT1_A2	17 (3)	17 (3)				DT1_A	DT1_A4	2
	DT1_A	DT1_A3	8 (2)	8 (2)				DT1_U	DT1_U1	2
	DT1_A	DT1_A4	8 (2)	7 (2)				DT1_U	DT1_U2	2
	DT1_U	DT1_U1	17 (3)	9 (3)				DT1_U	DT1_U3	2
	DT1_U	DT1_U2	17 (3)	11 (2)				DT1_U	DT1_U4	2
	DT1_U	DT1_U3	13 (2)	7 (2)				Group	iPS cell clone	# of organoids
	DT1_U	DT1_U4	7 (2)	8 (2)			Figure S3A and S3D	DT1_A	DT1_A1	2
	Group	iPS cell clone	# of replicates					DT1_A	DT1_A2	2
			untreated (-)	+LiCl	+Wnt3a			DT1_A	DT1_A3	2
Figure 3C	DT1_A	DT1_A1	3	3				DT1_A	DT1_A4	2
	DT1_A	DT1_A2	3	3				DT1_U	DT1_U1	2
	DT1_A	DT1_A3	3	3				DT1_U	DT1_U2	2
	DT1_A	DT1_A4	3	3				DT1_U	DT1_U3	2
	DT1_U	DT1_U1	3	3				DT1_U	DT1_U4	2
	DT1_U	DT1_U2	3	3				Group	iPS cell clone	# of organoids	# of cells
	DT1_U	DT1_U3	3	3			Figure S3B	DT1_A	DT1_A1	2	307
	DT1_U	DT1_U4	3	3				DT1_A	DT1_A2	2	274
Figure 3E	DT1_A	DT1_A1	5	2	1			DT1_A	DT1_A3	2	283
	DT1_A	DT1_A2	5	3	1			DT1_A	DT1_A4	2	326
	DT1_A	DT1_A3	3	3	1			DT1_U	DT1_U1	2	346
	DT1_A	DT1_A4	3	3	1			DT1_U	DT1_U2	2	318
	DT1_U	DT1_U1	5	3	1			DT1_U	DT1_U3	2	283
	DT1_U	DT1_U2	4	3	1			DT1_U	DT1_U4	2	337
	DT1_U	DT1_U3	3	3	1		Figure S3C	DT1_A	DT1_A1	2	170
	DT1_U	DT1_U4	3	3	1			DT1_A	DT1_A2	2	52
	Control	C1	2					DT1_A	DT1_A3	2	138
	Control	C2	2					DT1_A	DT1_A4	2	214
	Control	C3	2					DT1_U	DT1_U1	2	169
	Control	C4	1					DT1_U	DT1_U2	2	247
Figure 3G	DT1_A	DT1_A1	4	2	1			DT1_U	DT1_U3	2	193
	DT1_A	DT1_A2	4	2	1			DT1_U	DT1_U4	2	181
	DT1_A	DT1_A3	3	3	1		Figure S3E	DT1_A	DT1_A1	2	137
	DT1_A	DT1_A4	3	3	1			DT1_A	DT1_A2	2	222
	DT1_U	DT1_U1	4	2	1			DT1_A	DT1_A3	2	145
	DT1_U	DT1_U2	4	2	1			DT1_A	DT1_A4	2	112
	DT1_U	DT1_U3	3	3	1			DT1_U	DT1_U1	2	177
	DT1_U	DT1_U4	3	3	1			DT1_U	DT1_U2	2	71
	Control	C1	2					DT1_U	DT1_U3	2	90
	Control	C2	2					DT1_U	DT1_U4	2	156
	Control	C3	2				Figure S3F	DT1_A	DT1_A1	2	170
	Control	C4	1					DT1_A	DT1_A2	2	52
Figure 3I	DT1_A	DT1_A1	6	5	1			DT1_A	DT1_A3	2	138
	DT1_A	DT1_A2	6	5	1			DT1_A	DT1_A4	2	214
	DT1_A	DT1_A3	3	3	1			DT1_U	DT1_U1	2	169
	DT1_A	DT1_A4	3	3	1			DT1_U	DT1_U2	2	247
	DT1_U	DT1_U1	6	5	1			DT1_U	DT1_U3	2	193
	DT1_U	DT1_U2	6	4	1			DT1_U	DT1_U4	2	181
	DT1_U	DT1_U3	3	3	1			Group	iPS cell clone	# of organoids (replicates)
	DT1_U	DT1_U4	3	3	1					untreated (-)	+LiCl
	Control	C1	2				Figure S4E	DT1_A	DT1_A1	12 (3)	11 (3)
	Control	C2	2					DT1_A	DT1_A2	11 (3)	12 (3)
	Control	C3	2					DT1_A	DT1_A3	8 (2)	8 (2)
	Control	C4	2					DT1_A	DT1_A4	8 (2)	8 (2)
Figure 4C	Group	iPS cell clone	# of replicates					DT1_U	DT1_U1	12 (3)	11 (3)
	DT1_A	DT1_A1	1					DT1_U	DT1_U2	12 (3)	12 (3)
	DT1_A	DT1_A2	1					DT1_U	DT1_U3	8 (2)	8 (2)
	DT1_A	DT1_A3	1					DT1_U	DT1_U4	8 (2)	8 (2)
	DT1_A	DT1_A4	1				Figure S5B	DT1_A	DT1_A1	13 (3)	17 (3)
	DT1_U	DT1_U1	1					DT1_A	DT1_A2	17 (3)	17 (3)
	DT1_U	DT1_U2	1					DT1_A	DT1_A3	8 (2)	8 (2)
	DT1_U	DT1_U3	1					DT1_A	DT1_A4	8 (2)	7 (2)
	DT1_U	DT1_U4	1					DT1_U	DT1_U1	17 (3)	9 (3)
	DT2_A	DT2_A1	1					DT1_U	DT1_U2	17 (3)	11 (2)
	DT2_A	DT2_A2	1					DT1_U	DT1_U3	13 (2)	7 (2)
	DT2_U	DT2_U1	1					DT1_U	DT1_U4	7 (2)	8 (2)
	DT2_U	DT2_U2	1					Group	iPS cell clone	# of replicates
	DT3_A	DT3_A1	1				Figure S6B	DT1_A	DT1_A1	3
	DT3_A	DT3_A2	1					DT1_A	DT1_A2	3
	DT3_U	DT3_U1	1					DT1_U	DT1_U1	3
								DT1_U	DT1_U2	3
							Figure S6C (3h)	DT1_A	DT1_A1	3
								DT1_A	DT1_A2	3
								DT1_U	DT1_U1	3
								DT1_U	DT1_U2	3
							Figure S6C (24h)	DT1_A	DT1_A1	2
								DT1_A	DT1_A2	2
								DT1_U	DT1_U1	2
								DT1_U	DT1_U2	2
								Group	iPS cell clone	# of replicates
							Figures S6D-S6G (RNA-seq)	DT1_A	DT1_A1	1
								DT1_A	DT1_A2	1
								DT1_A	DT1_A3	1
								DT1_A	DT1_A4	1
								DT1_U	DT1_U1	1
								DT1_U	DT1_U2	1
								DT1_U	DT1_U3	1
								DT1_U	DT1_U4	1
								DT2_A	DT2_A1	1
								DT2_A	DT2_A2	1
								DT2_U	DT2_U1	1
								DT2_U	DT2_U2	1
								DT3_A	DT3_A1	1
								DT3_A	DT3_A2	1
								DT3_U	DT3_U1	1
								Group	iPS cell clone	# of replicates
										untreated (-)	+LiCl	+Wnt3a
							Figures S6D-S6G (RT-qPCR)	DT1_A	DT1_A1	11	3	1
								DT1_A	DT1_A2	11	3	1
								DT1_A	DT1_A3	3	3	1
								DT1_A	DT1_A4	3	3	1
								DT1_U	DT1_U1	9	3	1
								DT1_U	DT1_U2	9	3	1
								DT1_U	DT1_U3	3	3	1
								DT1_U	DT1_U4	3	3	1
								Group	iPS cell clone	# of replicates
							Figure S6H	DT1_A	DT1_A1	1
								DT1_A	DT1_A2	1
								DT1_U	DT1_U1	1
								DT1_U	DT1_U2	1
								Group	iPS cell clone	# of replicates
										untreated (-)	+LiCl
							Figure S6J	DT1_A	DT1_A1	3	3
								DT1_A	DT1_A2	3	3
								DT1_A	DT1_A3	3	3
								DT1_A	DT1_A4	3	3
								DT1_U	DT1_U1	3	3
								DT1_U	DT1_U2	3	3
								DT1_U	DT1_U3	3	3
								DT1_U	DT1_U4	3	3
								Group	iPS cell clone	# of cells (replicates)
							Figure S7B	DT1_A	DT1_A1	40 (2)
								DT1_A	DT1_A2	34 (2)
								DT1_U	DT1_U1	40 (2)
								DT1_U	DT1_U2	29 (2)
								Group	iPS cell clone	# of cells (replicates)
										untreated (-)	+LiCl
							Figures S7D and S7E	DT1_A	DT1_A1	20 (3)	8 (1)
								DT1_A	DT1_A2	16 (3)	0
								DT1_U	DT1_U1	16 (3)	6 (1)
								DT1_U	DT1_U2	17 (3)	7 (1)
							Figures S7G	DT1_A	DT1_A1	6 (3)	0
								DT1_A	DT1_A2	5 (3)	6 (1)
								DT1_U	DT1_U1	3 (3)	11 (1)
								DT1_U	DT1_U2	7 (3)	2 (1)
							Figures S7H	DT1_A	DT1_A1	6 (3)	0
								DT1_A	DT1_A2	4 (3)	6 (1)
								DT1_U	DT1_U1	3 (3)	11 (1)
								DT1_U	DT1_U2	7 (3)	2 (1)
								Group	iPS cell clone	# of replicates
										untreated (-)	+LiCl
							Figure S7J	DT1_A	DT1_A1	5	2
								DT1_A	DT1_A2	5	3
								DT1_A	DT1_A3	3	3
								DT1_A	DT1_A4	3	3
								DT1_U	DT1_U1	5	3
								DT1_U	DT1_U2	4	3
								DT1_U	DT1_U3	3	3
								DT1_U	DT1_U4	3	3
							Figure S7L	DT1_A	DT1_A1	4	2
								DT1_A	DT1_A2	4	2
								DT1_A	DT1_A3	3	3
								DT1_A	DT1_A4	3	3
								DT1_U	DT1_U1	4	2
								DT1_U	DT1_U2	4	2
								DT1_U	DT1_U3	3	3
								DT1_U	DT1_U4	3	3
							Figure S7N	DT1_A	DT1_A1	6	5
								DT1_A	DT1_A2	6	5
								DT1_A	DT1_A3	3	3
								DT1_A	DT1_A4	3	3
								DT1_U	DT1_U1	6	5
								DT1_U	DT1_U2	6	4
								DT1_U	DT1_U3	3	3
								DT1_U	DT1_U4	3	3
							Figure S7O and S7P	DT1_A	DT1_A1	2	2
								DT1_A	DT1_A2	2	2
								DT1_A	DT1_A3	2	2
								DT1_A	DT1_A4	2	2
								DT1_U	DT1_U1	2	2
								DT1_U	DT1_U2	2	2
								DT1_U	DT1_U3	2	2
								DT1_U	DT1_U4	2	2
								Group	iPS cell clone	# of replicates
							Figure S8A	DT1_A	DT1_A1	1
								DT1_A	DT1_A2	1
								DT1_A	DT1_A3	1
								DT1_A	DT1_A4	1
								DT1_U	DT1_U1	1
								DT1_U	DT1_U2	1
								DT1_U	DT1_U3	1
								DT1_U	DT1_U4	1
								DT2_A	DT2_A1	1
								DT2_A	DT2_A2	1
								DT2_U	DT2_U1	1
								DT2_U	DT2_U2	1
								DT3_A	DT3_A1	1
								DT3_A	DT3_A2	1
								DT3_U	DT3_U1	1
								Group	# of samples
							Figure S8C	Control	205
								Schizo	180

## Sheet: Table_S8
Table S8 | List of DEGs (|log2FC| > 0.585 and FDR < 0.01) between DT1_A and DT1_U in 35-day-old organoids. FC, fold change; CPM, counts per million; LR, likelihood ratio statistics; FDR, false discovery rate; CV, coefficient of variation.
Gene_name	Log2FC	Log2CPM	LR	p-value	FDR	Means_DT1_A	CV_DT1_A	Means_DT1_U	CV_DT1_U
FGFBP3	-2.26537	9.98198	591.565	1.14e-130	2e-126	1.77841	109.967	3.16078	68.7173
SMOC1	-2.03898	7.62611	309.779	2.44e-69	4.25e-66	0.332877	243.92	0.801108	147.489
FOXB1	-1.97127	7.47114	376.767	6.29e-84	2.19e-80	0.227572	269.344	0.599952	151.462
RARRES2	-1.87176	7.41583	360.755	1.93e-80	6.12e-77	0.174707	294.334	0.530616	163.642
COL2A1	-1.78889	7.74799	360.129	2.64e-80	7.67e-77	0.47459	198.714	0.964814	114.983
SOX3	-1.70903	8.13692	295.631	2.95e-66	4.11e-63	0.712056	162.557	1.3405	104.981
SOX21	-1.66305	7.65714	269.927	1.18e-60	1.37e-57	0.411931	203.431	0.818482	127.743
SALL4	-1.65562	7.45402	333.706	1.5e-74	3.27e-71	0.230308	242.677	0.584171	142.128
GREB1	-1.65393	7.7829	487.204	5.78e-108	4.13e-104	0.482123	166.349	1.09541	94.0129
EN1	-1.64192	7.32613	266.477	6.65e-60	7.25e-57	0.0861774	477.248	0.378134	217.987
HS3ST3B1	-1.63911	7.45852	311.925	8.32e-70	1.53e-66	0.257311	245.112	0.580051	143.286
FST	-1.63589	7.3976	236.967	1.8e-53	1.5e-50	0.217394	309.496	0.498967	183.646
LITAF	-1.62843	7.96273	346.361	2.63e-77	6.55e-74	0.62715	161.582	1.25356	102.441
LINC01021	-1.61982	7.59322	272.676	2.96e-61	3.56e-58	0.353506	216.989	0.781239	133.988
EN2	-1.59868	7.71901	273.966	1.55e-61	1.93e-58	0.42939	185.301	0.947464	125.472
PAX5	-1.52656	7.31876	183.555	8.11e-42	3.49e-39	0.0972551	456.286	0.35152	248.563
PGM5	-1.52486	7.40647	186.403	1.94e-42	8.67e-40	0.223592	272.068	0.475415	181.203
PCSK9	-1.48149	7.33758	194.837	2.8e-44	1.43e-41	0.148538	347.629	0.382165	209.348
NTN1	-1.47144	7.4084	223.22	1.79e-50	1.18e-47	0.230273	273.414	0.527331	171.944
OTX1	-1.45569	7.58072	196.584	1.16e-44	6.14e-42	0.380097	208.04	0.723529	140.509
AC009403.2	-1.40658	7.37965	225.293	6.34e-51	4.26e-48	0.172118	257.806	0.473784	170.27
SALL1	-1.36686	7.64468	250.063	2.52e-56	2.25e-53	0.451335	188.791	0.815672	118.008
PAPPA	-1.36321	7.32173	161.962	4.22e-37	1.44e-34	0.144276	365.242	0.34941	229.125
LINC01158	-1.34042	8.48698	475.811	1.74e-105	8.68e-102	1.13019	104.123	1.96846	62.4786
TRIM71	-1.33744	7.51102	306.869	1.05e-68	1.67e-65	0.30602	203.467	0.653782	117.689
AC099489.1	-1.33073	7.29766	217.272	3.56e-49	2.26e-46	0.069402	516.618	0.318175	233.129
FAM181A	-1.30101	7.681	192.504	9.03e-44	4.44e-41	0.467427	181.42	0.831936	126.315
SP9	-1.29639	7.3506	154.511	1.79e-35	5.12e-33	0.187194	292.372	0.394562	196.814
CCND1	-1.27018	8.51696	204.597	2.07e-46	1.19e-43	1.12982	129.31	1.79358	88.918
IGDCC3	-1.26535	9.21154	481.778	8.77e-107	5.1e-103	1.86487	73.7226	2.81588	51.6247
NKX6-1	-1.25974	7.29318	160.482	8.88e-37	2.95e-34	0.0968486	535.116	0.303231	265.67
PDLIM3	-1.25568	7.61382	173.142	1.52e-39	6.04e-37	0.451194	196.815	0.75297	131.277
TOP2A	-1.21694	7.60718	70.0788	5.7e-17	4.05e-15	0.486102	248.744	0.706613	191.144
VEPH1	-1.21675	7.3745	198.113	5.39e-45	2.89e-42	0.203752	248.539	0.416856	159.583
WNT7A	-1.19801	7.58621	225.704	5.15e-51	3.6e-48	0.396017	183.017	0.753179	116.312
AURKB	-1.19608	7.40594	69.7707	6.66e-17	4.71e-15	0.274422	293.431	0.443825	220.439
ASCL1	-1.1875	7.96604	114.584	9.7e-27	1.51e-24	0.763353	174.267	1.15632	125.576
IRX3	-1.18057	8.07938	261.154	9.61e-59	9.86e-56	0.811424	130.528	1.3723	84.7619
LINC01102	-1.1592	7.32249	190.079	3.06e-43	1.46e-40	0.142737	285.427	0.310154	184.539
GATA3	-1.15466	7.29546	28.9317	7.5e-08	1.76e-06	0.128888	497.366	0.228908	383.839
HMGB2	-1.14334	8.34864	120.632	4.6e-28	8.06e-26	1.13679	146.418	1.60735	112.674
FOSB	-1.1353	7.98882	89.8821	2.53e-21	2.49e-19	0.723178	175.244	1.06266	130.462
SFRP2	-1.13328	8.00266	160.188	1.03e-36	3.39e-34	0.786807	157.418	1.21389	103.434
CAMKV	-1.11605	7.61532	232.152	2.02e-52	1.53e-49	0.422931	161.825	0.804853	106.999
RBPMS	-1.11163	7.35104	166.456	4.4e-38	1.6e-35	0.180837	253.368	0.366939	174.753
EFNA5	-1.10379	7.59301	187.379	1.19e-42	5.52e-40	0.404264	175.992	0.763727	122.814
PTPRZ1	-1.09944	8.34065	203.537	3.53e-46	1.99e-43	1.05094	119.043	1.63092	83.7135
AC024940.1	-1.09892	7.30423	163.774	1.7e-37	5.97e-35	0.122619	327.703	0.297398	210.828
MKI67	-1.09676	7.5256	55.409	9.79e-14	5.1e-12	0.415224	253.493	0.577278	202.576
BIRC5	-1.08926	7.61926	57.219	3.9e-14	2.09e-12	0.467805	228.423	0.653137	182.208
BCHE	-1.08888	7.46868	186.992	1.44e-42	6.53e-40	0.289368	202.601	0.566134	131.42
VIM	-1.08753	11.5923	178.243	1.17e-40	4.81e-38	3.3906	74.4849	4.62577	50.9299
ANOS1	-1.0608	7.29998	153.467	3.03e-35	8.52e-33	0.134178	328.019	0.273749	207.443
TYMS	-1.05628	8.12774	79.7893	4.17e-19	3.56e-17	0.858844	165.918	1.20594	127.195
PBK	-1.05413	7.42021	49.5192	1.96e-12	8.68e-11	0.288821	282.466	0.443447	223.224
UBE2C	-1.04873	7.48792	58.3387	2.21e-14	1.22e-12	0.404616	270.033	0.596325	209.228
IRX5	-1.03002	7.95454	214.739	1.27e-48	7.91e-46	0.746434	128.642	1.22247	88.1056
HES5	-1.02772	8.63627	74.3032	6.7e-18	5.17e-16	1.10861	150.599	1.61149	108.685
NUSAP1	-1.0258	7.62285	58.5764	1.96e-14	1.09e-12	0.509384	223.384	0.705168	176.379
FAM181B	-1.02347	7.58549	101.167	8.45e-24	1.05e-21	0.444922	194.599	0.688951	144.574
DUSP6	-1.02298	7.47061	123.528	1.07e-28	1.96e-26	0.324953	219.659	0.550526	151.105
LRRC17	-1.02036	7.45291	125.103	4.83e-29	9.21e-27	0.307719	226.372	0.528822	151.213
CENPF	-1.01835	7.5304	59.2443	1.39e-14	7.85e-13	0.421058	238.539	0.609543	184.748
OTX2	-1.01228	8.13897	78.3723	8.53e-19	7.09e-17	0.826379	165.445	1.21437	111.646
AK4	-1.00988	7.60659	141.03	1.59e-32	3.71e-30	0.449431	174.466	0.730866	124.205
SHH	-1.00865	7.27363	83.1752	7.51e-20	6.77e-18	0.0685548	671.068	0.253582	348.296
LINC01224	-1.00686	7.39406	128	1.12e-29	2.21e-27	0.249107	230.417	0.425549	161.454
LAMA1	-0.996427	7.49399	151.049	1.02e-34	2.74e-32	0.315526	195.791	0.584061	135.779
MAB21L2	-0.993173	7.49414	63.3645	1.72e-15	1.05e-13	0.381212	231.224	0.564441	180.014
AL139246.5	-0.993071	7.4629	104.817	1.34e-24	1.78e-22	0.320986	221.163	0.547397	160.044
HLA-B	-0.986476	7.58561	189.013	5.22e-43	2.46e-40	0.40528	165.512	0.747267	115.561
SHOX2	-0.984704	7.29198	51.2033	8.33e-13	3.91e-11	0.159343	421.865	0.25704	315.278
RRM2	-0.984443	7.52575	44.6218	2.39e-11	9.34e-10	0.444261	250.301	0.579761	204.689
GLYCTK-AS1	-0.981156	7.39936	153.296	3.3e-35	9.21e-33	0.243822	206.895	0.423169	145.129
ACTA2	-0.980466	7.2976	119.674	7.46e-28	1.29e-25	0.140532	340.67	0.278654	223.147
MGST1	-0.973373	8.03603	116.166	4.37e-27	7.03e-25	0.797427	144.33	1.20221	106.452
PDPN	-0.970056	7.87629	143.457	4.67e-33	1.15e-30	0.700295	145.556	1.05005	103.826
FOXP4	-0.964446	7.8692	233.618	9.69e-53	7.86e-50	0.710175	125.16	1.14501	82.9437
ZFHX3	-0.962276	8.53409	260.68	1.22e-58	1.22e-55	1.31178	95.0456	2.0357	56.049
CDKN1A	-0.961492	7.61725	62.402	2.8e-15	1.69e-13	0.501286	207.841	0.736191	164.821
PMAIP1	-0.950704	7.31321	111.987	3.6e-26	5.38e-24	0.167155	288.503	0.294978	207.472
ACKR3	-0.950633	7.77501	136.403	1.63e-31	3.49e-29	0.607113	150.958	0.944506	111.523
DLK1	-0.950622	7.29666	73.7107	9.04e-18	6.92e-16	0.180744	404.528	0.294983	275.472
SLC29A2	-0.950368	7.40436	123.758	9.52e-29	1.76e-26	0.245982	219.911	0.441737	154.876
NR6A1	-0.950206	7.37628	143.378	4.86e-33	1.19e-30	0.215797	217.522	0.375974	155.753
SP8	-0.948392	7.28991	110.397	8.02e-26	1.16e-23	0.133	344.807	0.259596	233.814
FKBP5	-0.939625	7.31978	122.167	2.12e-28	3.82e-26	0.164008	266.972	0.293164	191.53
PHLDA3	-0.937961	7.37605	116.207	4.28e-27	6.91e-25	0.228318	230.757	0.399388	169.325
SDC1	-0.934258	7.50059	139.323	3.74e-32	8.48e-30	0.341614	191.582	0.590079	131.583
TPX2	-0.93371	7.40511	44.11	3.1e-11	1.2e-09	0.30398	280.833	0.447688	224.053
C1QL1	-0.933556	7.33059	88.5262	5.02e-21	4.92e-19	0.194252	280.471	0.34581	215.544
FOXA1	-0.932054	7.27098	114.56	9.83e-27	1.52e-24	0.0709137	536.429	0.240302	282.353
GBE1	-0.931557	7.32535	123.783	9.4e-29	1.75e-26	0.163597	258.318	0.300922	185.717
ELMO1	-0.928611	7.38221	112.903	2.27e-26	3.41e-24	0.245876	233.969	0.406626	166.35
CMTM7	-0.92242	7.29979	120.709	4.43e-28	7.8e-26	0.130604	297.453	0.266681	202.028
SOX21-AS1	-0.917779	7.3041	113.563	1.62e-26	2.49e-24	0.140335	290.5	0.275544	204.193
CRNDE	-0.915849	8.42538	258.757	3.2e-58	3.1e-55	1.22447	93.2002	1.85238	62.4351
CKS1B	-0.913765	7.48075	92.3724	7.18e-22	7.39e-20	0.340735	214.843	0.552449	160.141
TMEM38B	-0.912496	7.73105	156.751	5.8e-36	1.74e-33	0.572901	142.758	0.94838	105.631
ETV1	-0.903579	7.43268	109.069	1.57e-25	2.23e-23	0.286274	210.637	0.482971	151.408
TCF7L2	-0.901884	8.00443	132.546	1.14e-30	2.35e-28	0.92766	134.905	1.4006	102.683
PLAGL1	-0.900086	7.89509	158.732	2.14e-36	6.73e-34	0.725636	129.642	1.12622	95.4032
SHISA3	-0.899995	7.26894	104.672	1.44e-24	1.9e-22	0.0698913	579.282	0.254932	305.082
PLCD1	-0.899806	7.46479	151.463	8.3e-35	2.24e-32	0.297887	187.368	0.535545	124.597
AL353150.1	-0.89476	7.28231	124.406	6.86e-29	1.29e-26	0.0986239	335.852	0.2406	213.77
NMU	-0.89395	7.45547	99.4399	2.02e-23	2.42e-21	0.329215	217.946	0.51496	153.081
S100A6	-0.88076	7.30014	102.218	4.97e-24	6.29e-22	0.145274	305.711	0.265421	210.362
PCDH19	-0.868873	7.46595	94.5978	2.33e-22	2.53e-20	0.318942	202.138	0.546935	152.597
LINC01315	-0.868689	7.35142	107.03	4.39e-25	6e-23	0.193098	229.456	0.342349	174.766
FUT9	-0.867151	7.53231	128.262	9.84e-30	1.96e-27	0.383822	175.296	0.636814	123.023
AC002044.2	-0.862235	7.38457	118.309	1.48e-27	2.51e-25	0.234909	208.03	0.383432	154.23
CDK1	-0.862023	7.44003	32.5161	1.18e-08	3.14e-07	0.358865	272.676	0.469497	225.798
S100A13	-0.861984	7.3683	101.855	5.97e-24	7.52e-22	0.219907	227.35	0.375231	169.528
PCDH18	-0.860472	7.84638	84.3928	4.06e-20	3.73e-18	0.697018	156.101	0.998885	119.596
ADCY7	-0.853678	7.28178	117.511	2.22e-27	3.65e-25	0.101907	326.458	0.232817	206.485
DIO3OS	-0.85087	7.27203	124.004	8.41e-29	1.58e-26	0.0819859	385.577	0.222794	223.59
EPHA2	-0.849353	7.41796	99.4836	1.98e-23	2.39e-21	0.272814	211.154	0.463385	153.87
FAM19A4	-0.846642	7.27298	118.171	1.59e-27	2.67e-25	0.0884468	384.829	0.224308	226.751
FOLH1	-0.837508	7.27074	91.1175	1.35e-21	1.35e-19	0.0900666	443.866	0.239231	278.062
RHBDL3	-0.836502	7.74199	126.554	2.33e-29	4.48e-27	0.604801	141.608	0.938731	105.345
POU3F2	-0.833698	9.00841	275.956	5.71e-62	7.38e-59	1.77555	74.3021	2.5709	42.724
ABCA5	-0.832281	7.32281	94.0278	3.11e-22	3.32e-20	0.174245	247.308	0.288761	189.326
NHS	-0.832268	7.33865	98.196	3.79e-23	4.44e-21	0.199279	238.683	0.306275	180.124
PTCH1	-0.829649	8.03217	159.275	1.63e-36	5.21e-34	0.907651	115.311	1.33599	85.6083
FZD1	-0.822711	7.73303	96.347	9.64e-23	1.08e-20	0.638936	153.465	0.918678	113.265
SELENBP1	-0.821014	7.33704	93.6964	3.68e-22	3.89e-20	0.197105	245.656	0.30698	181.584
MCM6	-0.818363	7.78361	72.6668	1.53e-17	1.14e-15	0.665028	161.324	0.924075	125.943
PVT1	-0.817441	7.29275	94.889	2.01e-22	2.2e-20	0.13679	296.428	0.250133	210.931
SLC2A1	-0.815476	8.08828	117.529	2.2e-27	3.64e-25	0.980215	118.261	1.36882	95.4187
LIX1	-0.815002	7.36836	68.6538	1.17e-16	8.07e-15	0.252279	246.373	0.381256	186.007
CENPH	-0.814045	7.64678	92.7899	5.82e-22	6.04e-20	0.507228	164.816	0.76035	128.338
CRB2	-0.813656	8.34974	160.064	1.1e-36	3.57e-34	1.11734	108.895	1.66039	70.1232
CCNB2	-0.812433	7.46536	57.4826	3.41e-14	1.85e-12	0.386263	237.091	0.578787	185.552
PRTG	-0.812394	7.89078	101.33	7.79e-24	9.74e-22	0.821139	147.264	1.08259	99.642
PCDH8	-0.810707	7.80121	38.102	6.71e-10	2.16e-08	0.617422	182.59	0.835831	157.971
LEF1	-0.807747	7.6507	87.0279	1.07e-20	1.03e-18	0.527255	162.943	0.772684	123.977
SOCS2	-0.804339	7.37611	84.4032	4.03e-20	3.72e-18	0.233301	224.421	0.391076	171.952
SLC29A1	-0.803791	7.38486	94.3314	2.67e-22	2.86e-20	0.243554	215.142	0.390218	161.443
SPRY1	-0.803043	7.4309	57.4655	3.44e-14	1.86e-12	0.30456	228.808	0.488284	179.287
SPRY2	-0.802741	7.6412	108.723	1.87e-25	2.64e-23	0.515118	157.385	0.800142	117.468
PTX3	-0.801037	7.36611	75.1061	4.46e-18	3.5e-16	0.235393	241.72	0.386214	186.472
CDT1	-0.800301	7.54378	65.544	5.68e-16	3.69e-14	0.446055	194.83	0.596832	149.083
ALPL	-0.797304	7.2946	88.408	5.33e-21	5.17e-19	0.145302	290.105	0.249577	213.682
NTNG1	-0.795507	7.28497	80.8977	2.38e-19	2.06e-17	0.131174	324.528	0.247224	235.483
FABP7	-0.794339	8.02036	58.8146	1.73e-14	9.75e-13	0.861729	151.584	1.18811	123.244
PCLAF	-0.79311	7.76055	36.8526	1.27e-09	3.94e-08	0.622157	191.823	0.79933	160.502
SEMA5B	-0.79299	7.90627	200.875	1.35e-45	7.45e-43	0.77781	110.902	1.19583	76.5667
HMGA1	-0.791637	8.80565	205.268	1.48e-46	8.61e-44	1.70356	77.8124	2.27292	57.0019
MECOM	-0.790287	7.33369	58.2976	2.25e-14	1.25e-12	0.217143	267.458	0.319084	213.664
KLHDC8A	-0.790084	8.04038	138.871	4.7e-32	1.04e-29	0.911177	114.689	1.34535	81.7258
CA14	-0.787087	7.58642	126.111	2.91e-29	5.57e-27	0.449104	155.199	0.704913	111.399
ASIC4	-0.784754	7.29251	49.9473	1.58e-12	7.12e-11	0.161489	333.782	0.254484	268.543
EMID1	-0.781286	7.27874	98.8658	2.7e-23	3.21e-21	0.110565	323.977	0.221176	210.598
ILDR2	-0.779389	8.06171	95.7624	1.3e-22	1.44e-20	0.861941	128.858	1.2232	98.3201
BARHL2	-0.778967	7.27436	50.0217	1.52e-12	6.88e-11	0.121825	406.628	0.218771	303.014
PLA2G3	-0.776057	7.27411	98.164	3.85e-23	4.49e-21	0.095795	342.157	0.219635	220.6
ALCAM	-0.775613	7.28252	75.1747	4.31e-18	3.39e-16	0.125754	343.668	0.25077	247.359
PRIMA1	-0.77488	7.29887	72.0302	2.12e-17	1.57e-15	0.154874	288.297	0.258587	218.575
LIN28B	-0.774213	7.35236	93.972	3.2e-22	3.4e-20	0.207951	217.9	0.313156	168.777
BBC3	-0.773855	7.3416	87.9749	6.63e-21	6.4e-19	0.204589	230.185	0.305063	177.811
LHFPL6	-0.773211	7.78893	115.706	5.51e-27	8.74e-25	0.666852	136.699	0.976649	100.491
FGFRL1	-0.771979	7.52398	98.8927	2.67e-23	3.17e-21	0.393033	175.641	0.600431	128.001
JAG1	-0.771039	7.73471	113.453	1.72e-26	2.6e-24	0.630809	149.353	0.923181	108.893
SNCG	-0.770865	7.32923	57.8078	2.89e-14	1.59e-12	0.21843	281.675	0.306992	215.42
CCNB1IP1	-0.770613	8.13327	205.283	1.47e-46	8.61e-44	1.00561	94.2951	1.472	71.6521
DTX4	-0.770604	8.06429	123.286	1.21e-28	2.19e-26	0.933414	115.479	1.30805	87.5025
HMGCS1	-0.767279	10.9576	316.197	9.76e-71	1.89e-67	3.87705	37.4327	4.68291	26.9161
LINC02525	-0.765619	7.30335	85.8589	1.93e-20	1.83e-18	0.149304	261.686	0.257398	192.91
PDE3B	-0.761606	7.3689	92.9421	5.38e-22	5.62e-20	0.222922	209.161	0.347519	162.674
NUF2	-0.76126	7.37228	31.2857	2.23e-08	5.67e-07	0.286506	284.15	0.382917	233.839
TMEM243	-0.756093	7.35266	80.8608	2.42e-19	2.1e-17	0.213809	227.765	0.330764	175.952
ZFHX4-AS1	-0.755843	7.34211	64.4814	9.74e-16	6.11e-14	0.211494	244.12	0.327243	195.36
HJURP	-0.754607	7.29414	40.0427	2.48e-10	8.59e-09	0.184451	347.785	0.264485	272.429
SPON1	-0.749868	7.26796	54.5377	1.52e-13	7.78e-12	0.109921	469.084	0.226275	319.959
TLX3	-0.747298	7.26288	49.2588	2.24e-12	9.85e-11	0.091417	520.974	0.193242	351.168
PTTG1	-0.747051	7.66354	47.0267	7e-12	2.91e-10	0.605191	192.209	0.853032	157.22
KHDRBS2	-0.7467	7.35989	85.3503	2.5e-20	2.36e-18	0.221909	216.405	0.334494	169.157
MCM2	-0.746216	7.7829	61.1897	5.18e-15	3.05e-13	0.643462	158.541	0.867669	127.814
ARAP3	-0.745776	7.30455	79.7002	4.36e-19	3.72e-17	0.151934	262.624	0.258996	195.4
HMMR	-0.745431	7.29639	60.4214	7.66e-15	4.44e-13	0.170248	306.189	0.26323	241.374
CENPE	-0.744628	7.31989	50.4766	1.21e-12	5.53e-11	0.210169	290.682	0.311622	231.036
SCD	-0.744451	10.6826	346.646	2.28e-77	6.11e-74	3.65778	37.697	4.42887	26.192
EPM2A	-0.74344	7.32619	82.6596	9.75e-20	8.67e-18	0.180554	233.804	0.282625	182.201
POU3F3	-0.743215	8.80616	323.124	3.02e-72	6.2e-69	1.7467	61.4127	2.38573	41.9248
FOS	-0.742343	9.45547	69.3582	8.21e-17	5.75e-15	1.95086	100.673	2.53977	75.1135
KIF2C	-0.741984	7.30802	36.9765	1.2e-09	3.71e-08	0.204678	320.603	0.293959	261.614
SLC25A13	-0.739967	7.42148	93.2884	4.52e-22	4.75e-20	0.274234	196.135	0.44528	143.496
MND1	-0.739731	7.31638	67.8067	1.8e-16	1.21e-14	0.18634	262.764	0.277644	206.82
PIMREG	-0.73752	7.35773	34.3573	4.59e-09	1.31e-07	0.272599	286.485	0.372021	230.664
ATAD2	-0.736868	7.42106	43.8861	3.48e-11	1.34e-09	0.332801	233.958	0.443588	186.693
NAALAD2	-0.735416	7.64741	131.061	2.4e-30	4.9e-28	0.519642	136.621	0.802179	99.5306
MPPED2	-0.734217	7.30146	69.3542	8.23e-17	5.75e-15	0.16745	282.827	0.251946	209.262
CXXC4	-0.733088	8.64335	257.869	5e-58	4.59e-55	1.55283	73.4907	2.17371	43.9383
EIF1AY	-0.731487	7.5402	118.259	1.52e-27	2.56e-25	0.398625	160.414	0.631275	112.585
MRC2	-0.730168	7.52398	79.2999	5.34e-19	4.51e-17	0.401255	177.122	0.589656	133.67
TRDMT1	-0.725887	7.31632	75.5507	3.56e-18	2.82e-16	0.163808	243.53	0.275122	191.155
EFCAB2	-0.723663	7.33367	79.1732	5.69e-19	4.79e-17	0.194621	231.195	0.288789	179.617
MTTP	-0.722037	7.26391	90.2775	2.07e-21	2.05e-19	0.0812626	409.467	0.204183	247.849
TACC3	-0.719605	7.41581	34.3482	4.61e-09	1.31e-07	0.331841	254.709	0.452672	208.083
TNFRSF19	-0.718527	7.34874	66.2623	3.95e-16	2.61e-14	0.23467	244.175	0.323192	186.627
KIF15	-0.717245	7.34373	42.1695	8.37e-11	3.07e-09	0.240472	266.123	0.340805	215.196
CDCA8	-0.717005	7.31394	40.0125	2.52e-10	8.7e-09	0.213735	311.047	0.318101	252.427
CDC20	-0.716641	7.38849	28.7876	8.08e-08	1.88e-06	0.3113	291.847	0.468128	236.805
LMX1B	-0.713115	7.29369	26.8909	2.15e-07	4.66e-06	0.163791	352.33	0.251095	293.262
CRB1	-0.71265	7.29995	69.1032	9.34e-17	6.49e-15	0.154748	270.257	0.252654	205.158
MAD2L1	-0.710189	7.63566	31.5843	1.91e-08	4.92e-07	0.519364	201.636	0.666023	168.917
ENOSF1	-0.708797	7.38058	72.597	1.59e-17	1.18e-15	0.243034	212.127	0.378948	165.485
CDHR1	-0.708443	7.26005	100.103	1.45e-23	1.76e-21	0.0592337	440.188	0.19759	244.888
VIM-AS1	-0.706358	7.41895	77.6948	1.2e-18	9.92e-17	0.282719	201.667	0.44162	149.16
CKB	-0.706254	10.5748	337.514	2.22e-75	5.16e-72	3.61066	36.2957	4.36783	25.5331
EPHX2	-0.702853	7.36784	77.6478	1.23e-18	1.01e-16	0.229247	210.604	0.340079	164.779
KNL1	-0.701976	7.30415	42.21	8.2e-11	3.01e-09	0.200856	307.976	0.278611	247.734
ANKRD6	-0.698222	7.77911	96.9834	6.99e-23	7.92e-21	0.678354	130.784	0.957374	102.155
LMO1	-0.697934	7.44477	40.295	2.18e-10	7.61e-09	0.365743	223.359	0.498671	180.04
MTMR10	-0.696105	7.31552	73.4846	1.01e-17	7.71e-16	0.173482	240.194	0.257396	185.627
UHRF1	-0.695853	7.67343	49.8982	1.62e-12	7.28e-11	0.580361	172.186	0.758026	140.07
PHF19	-0.695111	7.35765	66.7348	3.11e-16	2.07e-14	0.234958	227.142	0.332323	180.778
CDH8	-0.695016	7.28418	51.8212	6.08e-13	2.91e-11	0.158823	325.16	0.229754	252.727
TK1	-0.693866	7.32981	35.7046	2.3e-09	6.86e-08	0.235708	278.957	0.312582	228.339
IGDCC4	-0.692973	7.67762	109.629	1.18e-25	1.7e-23	0.567919	135.622	0.831307	99.3575
ZWINT	-0.692423	7.50703	34.4059	4.47e-09	1.28e-07	0.418161	213.402	0.526077	176.183
YBX3	-0.690683	7.65152	76.8319	1.86e-18	1.5e-16	0.536597	158.08	0.748848	120.296
DLGAP5	-0.69061	7.31366	29.2167	6.47e-08	1.53e-06	0.219987	322.59	0.302501	263.305
ABHD3	-0.690515	7.49622	72.6445	1.55e-17	1.15e-15	0.373139	185.446	0.549691	140.773
TMEM45A	-0.690255	7.32805	68.6024	1.2e-16	8.27e-15	0.193207	237.311	0.282544	184.869
NES	-0.689745	9.3373	79.5644	4.67e-19	3.97e-17	1.87751	96.8255	2.52639	65.7969
DNAJC1	-0.689003	7.42045	78.8877	6.57e-19	5.5e-17	0.278672	195.101	0.4401	146.838
DOCK6	-0.688947	7.28951	69.0176	9.76e-17	6.77e-15	0.139366	285.334	0.235109	210.71
FZD2	-0.688685	7.70914	97.0578	6.73e-23	7.65e-21	0.579398	137.414	0.843304	107.754
DGKH	-0.688377	7.3159	70.1417	5.52e-17	3.93e-15	0.17227	242.214	0.265645	188.316
WNT7B	-0.688336	7.52327	41.8293	9.96e-11	3.6e-09	0.432402	199.538	0.578034	161.828
BLACAT1	-0.688259	7.30686	64.5046	9.63e-16	6.05e-14	0.16948	256.083	0.256142	198.076
NEFL	-0.682804	7.59466	36.4655	1.55e-09	4.77e-08	0.521046	196.185	0.69452	163.087
LGR4	-0.680785	7.74409	84.9687	3.03e-20	2.84e-18	0.630708	138.066	0.891956	107.746
TRIM9	-0.680354	7.40251	71.4666	2.82e-17	2.06e-15	0.275311	197.182	0.40259	154.295
COLGALT2	-0.677468	7.28727	63.7104	1.44e-15	8.91e-14	0.144082	294.926	0.235921	223.511
ZBTB16	-0.676271	7.33642	64.9968	7.5e-16	4.78e-14	0.199878	225.658	0.29548	183.371
TJP2	-0.676047	7.307	60.2477	8.36e-15	4.81e-13	0.172008	262.734	0.260255	206.091
DAB1	-0.67395	7.32952	58.7403	1.8e-14	1.01e-12	0.211353	242.55	0.290247	196.313
CCNA2	-0.673492	7.42317	30.1385	4.02e-08	9.87e-07	0.341933	251.865	0.478018	207.968
SLC1A5	-0.672913	7.39549	62.0277	3.39e-15	2.03e-13	0.279136	215.183	0.399237	164.289
FOXM1	-0.672616	7.34682	29.0718	6.97e-08	1.64e-06	0.25748	276.243	0.339472	230.607
CKS2	-0.672601	7.79884	71.0244	3.53e-17	2.54e-15	0.742553	149.157	1.02291	118.383
MYCN	-0.672209	7.84217	100.815	1.01e-23	1.24e-21	0.724411	124.513	1.03228	96.6483
CDKN3	-0.671757	7.31892	42.4837	7.13e-11	2.63e-09	0.228046	286.291	0.306275	234.782
MYBL2	-0.671636	7.39208	28.9184	7.55e-08	1.76e-06	0.306688	255.28	0.399164	211.74
MYRF	-0.668902	7.26715	80.7275	2.59e-19	2.23e-17	0.0926473	349.893	0.197839	221.035
C21orf58	-0.668342	7.35051	50.2586	1.35e-12	6.15e-11	0.23866	243.585	0.337093	196.929
GRIP2	-0.667988	7.35646	47.0478	6.93e-12	2.89e-10	0.240855	237.508	0.348082	197.056
STK32C	-0.666411	7.32897	66.9856	2.73e-16	1.83e-14	0.186092	225.539	0.282885	181.325
INF2	-0.666285	7.30794	63.4335	1.66e-15	1.02e-13	0.170348	252.398	0.254486	195.756
MXD3	-0.665566	7.34556	42.2945	7.85e-11	2.89e-09	0.260916	273.654	0.356628	220.165
AL139424.2	-0.664829	7.33562	67.7405	1.86e-16	1.25e-14	0.195699	219.291	0.287283	176.946
RAD51AP1	-0.661135	7.35142	38.5452	5.35e-10	1.76e-08	0.246824	252.68	0.354212	207.337
ARHGAP11A	-0.660062	7.28194	48.9916	2.57e-12	1.12e-10	0.162334	335.08	0.24098	262.542
KIF20A	-0.659285	7.2756	40.1546	2.35e-10	8.14e-09	0.159274	385.841	0.237616	297.698
CCNG1	-0.658034	8.51017	217.385	3.36e-49	2.17e-46	1.47805	72.6041	1.99771	51.0228
SOX2	-0.657106	9.25792	63.1765	1.89e-15	1.15e-13	1.74931	101.021	2.36322	72.5034
GINS2	-0.656951	7.65547	45.6183	1.44e-11	5.84e-10	0.540289	169.865	0.727329	142.205
IMPA2	-0.656576	7.39137	63.5543	1.56e-15	9.6e-14	0.266042	210.031	0.388895	162.277
ZNF367	-0.65441	7.31823	44.6566	2.35e-11	9.19e-10	0.201333	266.358	0.290333	217.509
PCNA	-0.653308	8.45945	61.6896	4.02e-15	2.41e-13	1.40606	107.856	1.70473	97.3175
METRN	-0.651216	7.67294	79.4244	5.01e-19	4.24e-17	0.564193	143.886	0.800638	113.82
DTL	-0.650241	7.35687	33.989	5.54e-09	1.56e-07	0.264091	254.228	0.347147	208.111
SDK2	-0.648529	8.04275	102.311	4.75e-24	6.04e-22	0.934456	112.558	1.26691	82.5664
KIF18B	-0.648227	7.30049	28.9175	7.55e-08	1.76e-06	0.198291	323.598	0.27162	262.993
DBF4	-0.648209	7.45154	70.8285	3.9e-17	2.79e-15	0.312257	190.369	0.494497	142.872
EPB41L2	-0.6469	7.43671	64.8746	7.98e-16	5.07e-14	0.315295	197.229	0.458193	147.291
TROAP	-0.645998	7.31715	37.2857	1.02e-09	3.2e-08	0.219573	295.314	0.310374	238.773
AL133415.1	-0.645698	7.29651	58.4441	2.09e-14	1.16e-12	0.154069	269.094	0.244295	208.153
MARCH1	-0.645651	7.29252	60.1009	9.01e-15	5.17e-13	0.149078	268.797	0.235135	208.676
COCH	-0.644752	7.3114	59.7268	1.09e-14	6.2e-13	0.175219	247.054	0.258847	194.745
PLEKHH1	-0.644404	7.33123	62.6851	2.43e-15	1.47e-13	0.195646	220.44	0.282773	180.951
C1QL4	-0.644102	7.28732	41.2122	1.37e-10	4.87e-09	0.161381	315.883	0.24052	256.74
AL049597.1	-0.643016	7.35163	65.0827	7.18e-16	4.6e-14	0.213836	213.316	0.306401	172.429
ZFP36L1	-0.642927	9.26632	49.9987	1.54e-12	6.94e-11	1.68838	105.579	2.23275	82.863
NSUN5	-0.642277	7.39096	70.4766	4.66e-17	3.33e-15	0.246315	197.215	0.36502	154.816
LGR5	-0.641964	7.26718	60.451	7.54e-15	4.38e-13	0.117609	372.323	0.204963	257.778
CDK6	-0.641544	7.61164	62.0287	3.38e-15	2.03e-13	0.527296	164.295	0.701268	125.382
BUB1B	-0.640714	7.3301	27.9887	1.22e-07	2.75e-06	0.230913	283.732	0.316746	238.106
ATF3	-0.640545	7.32444	46.5548	8.91e-12	3.69e-10	0.21899	260.255	0.284996	212.843
E2F1	-0.639737	7.46807	42.1138	8.61e-11	3.15e-09	0.378629	205.499	0.495939	165.521
CRABP1	-0.63954	8.25435	25.702	3.98e-07	8.2e-06	1.05276	160.293	1.30581	135.627
TXNIP	-0.639337	8.72244	176.458	2.88e-40	1.15e-37	1.66731	69.387	2.22252	46.906
MIS18BP1	-0.637762	7.33908	42.039	8.95e-11	3.26e-09	0.229691	256.609	0.326924	210.067
ADCYAP1R1	-0.636447	7.56578	71.4098	2.9e-17	2.11e-15	0.483518	162.52	0.649237	119.632
NDC80	-0.636151	7.30529	26.2605	2.98e-07	6.31e-06	0.20635	317.02	0.276355	262.424
ELOVL6	-0.634686	7.98658	167.628	2.44e-38	8.96e-36	0.922048	90.711	1.29226	69.4288
LRRC10B	-0.633809	7.31241	49.6979	1.79e-12	7.99e-11	0.1865	258.67	0.27035	212.346
MCM10	-0.633729	7.31607	35.077	3.17e-09	9.3e-08	0.207648	280.014	0.290484	229.296
ARL4A	-0.632515	7.632	76.839	1.85e-18	1.5e-16	0.530564	145.452	0.760178	115.246
TKT	-0.631158	7.97941	152.528	4.86e-35	1.33e-32	0.896313	94.777	1.26222	73.8054
PCYT2	-0.631045	7.51183	81.0675	2.18e-19	1.91e-17	0.36388	163.025	0.57588	126.171
APCDD1	-0.630274	7.77222	47.961	4.35e-12	1.85e-10	0.684151	151.293	0.947476	127.286
FDPS	-0.629614	9.34308	241.836	1.56e-54	1.33e-51	2.35736	51.8856	2.95626	37.1406
ATAD5	-0.628783	7.35832	53.0324	3.28e-13	1.61e-11	0.23429	223.38	0.336009	182.302
AC124798.1	-0.625654	7.3205	55.1738	1.1e-13	5.73e-12	0.187735	236.234	0.271208	193.964
DDC	-0.625046	7.25324	59.3395	1.33e-14	7.49e-13	0.0505477	637.245	0.189482	348.664
BCL6	-0.624525	7.32498	51.4772	7.24e-13	3.43e-11	0.210671	243.47	0.274833	194.884
TMEM97	-0.624448	8.30201	137.842	7.89e-32	1.71e-29	1.22482	89.4234	1.65573	65.2776
TCF7L1	-0.624199	7.69275	74.0592	7.58e-18	5.84e-16	0.575341	140.547	0.803094	111.191
EVA1B	-0.623979	7.28569	55.3922	9.87e-14	5.14e-12	0.151213	293.159	0.220775	216.624
PRCP	-0.623683	7.63148	71.0957	3.4e-17	2.46e-15	0.535815	149.429	0.739474	117.336
BEND7	-0.623	7.43022	72.6901	1.52e-17	1.14e-15	0.277512	181.776	0.433194	137.61
PRR11	-0.622436	7.30663	40.3504	2.12e-10	7.4e-09	0.198198	285.157	0.268027	232.99
RBPMS2	-0.620346	7.30934	50.7517	1.05e-12	4.84e-11	0.179246	253.414	0.260804	206.797
RPL21P75	-0.619253	7.35948	61.2519	5.02e-15	2.96e-13	0.225512	207.977	0.316222	169.954
COL4A2	-0.617005	7.94988	107.657	3.19e-25	4.4e-23	0.875632	111.794	1.18234	82.2218
CDCA5	-0.616571	7.33281	23.1036	1.54e-06	2.81e-05	0.242128	284.056	0.313759	240.235
RMI2	-0.616202	7.41807	38.7327	4.86e-10	1.61e-08	0.302706	216.443	0.439848	178.134
SLC16A1	-0.615786	8.02689	111.261	5.19e-26	7.63e-24	0.92532	103.364	1.26851	81.8627
RTKN2	-0.614976	7.2989	39.3488	3.54e-10	1.2e-08	0.18924	294.932	0.256522	238.469
CENPK	-0.614582	7.44281	35.5539	2.48e-09	7.38e-08	0.340284	213.516	0.462709	177.568
ASPM	-0.613983	7.31979	28.017	1.2e-07	2.71e-06	0.229724	301.532	0.319377	249.858
CTNNAL1	-0.612868	7.63016	78.9539	6.36e-19	5.33e-17	0.526682	143.825	0.743962	112.445
MAPK12	-0.61228	7.3021	54.7024	1.4e-13	7.19e-12	0.16014	249.377	0.245056	200.066
WSCD1	-0.611989	7.91963	84.6801	3.51e-20	3.27e-18	0.841609	116.838	1.15462	92.3797
TMEM2	-0.61116	7.84876	93.1519	4.84e-22	5.07e-20	0.765931	114.24	1.06836	93.4666
SEMA7A	-0.611066	7.30252	53.7124	2.32e-13	1.17e-11	0.164317	250.466	0.245051	196.45
PRSS23	-0.610669	7.48792	41.7049	1.06e-10	3.82e-09	0.410285	199.106	0.545513	159.15
CTH	-0.609065	7.28557	56.4977	5.63e-14	2.99e-12	0.135453	275.493	0.223026	208.705
FOXA2	-0.606727	7.25185	50.7703	1.04e-12	4.8e-11	0.0515069	664.65	0.167819	364.753
GYPC	-0.606532	7.30635	49.5148	1.97e-12	8.69e-11	0.181891	257.663	0.249867	206.054
JAG2	-0.605513	7.31213	52.063	5.37e-13	2.59e-11	0.173068	237.736	0.261494	193.082
KIF11	-0.60367	7.37726	23.2655	1.41e-06	2.59e-05	0.290528	262.533	0.385884	221.621
ALDOC	-0.602977	7.58457	65.3197	6.37e-16	4.12e-14	0.492114	152.22	0.7029	122.444
MCM4	-0.601169	7.80821	32.9454	9.48e-09	2.55e-07	0.695864	158.914	0.858508	140.022
CPAMD8	-0.600986	7.30406	52.9063	3.5e-13	1.72e-11	0.166104	245.994	0.246805	196.935
ACSF2	-0.599551	7.29876	50.5757	1.15e-12	5.28e-11	0.157775	260.176	0.244776	205.887
RPS27L	-0.599151	8.41111	95.2162	1.71e-22	1.89e-20	1.35836	90.0713	1.74956	73.561
LRIG1	-0.598782	8.01052	74.4034	6.37e-18	4.92e-16	0.956954	114.89	1.22363	93.1174
AC009501.1	-0.595174	7.26052	55.6852	8.51e-14	4.45e-12	0.0879788	395.816	0.193879	275.826
TNFRSF10B	-0.595119	8.00038	95.8507	1.24e-22	1.38e-20	0.929875	105.764	1.26059	82.2937
ZDHHC22	-0.594957	7.36578	52.8545	3.59e-13	1.76e-11	0.255639	212.545	0.324857	172.733
SUCLG2	-0.594507	7.35574	50.1914	1.39e-12	6.34e-11	0.232654	218.435	0.319992	179.816
SLC1A3	-0.592941	7.65291	43.627	3.97e-11	1.52e-09	0.580577	168.811	0.724888	131.268
OLMALINC	-0.592057	7.85126	106.897	4.69e-25	6.36e-23	0.767355	110.308	1.06772	84.608
INSIG1	-0.590616	8.30629	121.89	2.44e-28	4.34e-26	1.26841	85.7277	1.66609	63.3596
RASD1	-0.590274	7.26073	45.1488	1.83e-11	7.3e-10	0.0962904	441.871	0.227209	330.83
NR2E1	-0.589978	7.27826	36.2944	1.7e-09	5.19e-08	0.144036	332.146	0.215568	259.27
AC110285.7	-0.589646	7.26892	54.5674	1.5e-13	7.67e-12	0.11212	330.241	0.199537	236.929
SYT7	-0.589039	7.34625	38.5162	5.43e-10	1.79e-08	0.232621	234.996	0.3191	203.626
ACAT2	-0.588912	9.0461	141.037	1.58e-32	3.71e-30	2.02952	63.556	2.52234	50.2968
FBXO17	-0.588856	7.30954	47.1794	6.48e-12	2.71e-10	0.185789	248.653	0.251868	201.1
NENF	-0.587435	7.4664	54.0437	1.96e-13	9.94e-12	0.345553	185.392	0.503658	143.421
HELLS	-0.586843	7.87593	49.0012	2.56e-12	1.12e-10	0.793967	136.681	1.00043	114.491
LDLR	-0.585937	8.14349	157.968	3.15e-36	9.62e-34	1.09944	85.1559	1.49166	59.5903
RPL4P5	-0.585784	7.32744	52.4535	4.41e-13	2.15e-11	0.186732	222.076	0.267173	181.492
SKIDA1	-0.585624	7.7477	94.3757	2.61e-22	2.82e-20	0.652262	115.273	0.928771	92.696
WRN	-0.585545	7.38351	57.7757	2.94e-14	1.61e-12	0.248702	197.852	0.344603	158.481
AJAP1	0.585052	7.27245	42.4558	7.23e-11	2.67e-09	0.208589	261.216	0.120473	328.593
ZNF883	0.58559	7.32467	49.6711	1.82e-12	8.09e-11	0.268802	186.913	0.195441	225.245
VSTM2A	0.585591	7.3396	33.1486	8.54e-09	2.33e-07	0.303186	210.916	0.236795	249.196
RCBTB2	0.587741	7.44888	59.8457	1.03e-14	5.85e-13	0.479659	144.647	0.302792	178.686
CD82	0.587861	7.25455	68.4704	1.29e-16	8.81e-15	0.184892	287.25	0.0591951	467.68
TEX2	0.588353	7.33269	51.8949	5.86e-13	2.81e-11	0.279539	184.607	0.197398	219.856
HGNC:18790	0.590233	8.43006	82.7067	9.52e-20	8.51e-18	1.64804	72.9477	1.34139	88.1291
GLCE	0.596445	7.40113	57.3979	3.56e-14	1.92e-12	0.394573	159.741	0.256055	190.022
NTM	0.599158	7.28325	44.6771	2.32e-11	9.11e-10	0.220287	233.783	0.141685	298.117
NHLH1	0.601798	7.76082	15.1542	9.91e-05	0.00123504	0.741342	183.09	0.613819	196.513
PCDHB15	0.602021	7.28543	44.5501	2.48e-11	9.66e-10	0.225529	235.342	0.147556	293.629
FZD10	0.605148	7.66413	34.2362	4.88e-09	1.39e-07	0.766075	153.477	0.526038	161.061
IQCG	0.605286	7.33629	54.6745	1.42e-13	7.28e-12	0.281048	183.775	0.206778	219.232
NMNAT2	0.606631	7.6074	59.362	1.31e-14	7.42e-13	0.681104	121.202	0.508932	148.088
CPEB2	0.60848	7.34281	42.226	8.13e-11	2.99e-09	0.317877	204.466	0.2193	236.874
MARCH1	0.608977	7.27253	51.6213	6.73e-13	3.19e-11	0.207382	245.501	0.113222	324.405
CDK5R1	0.6092	8.09353	82.0418	1.33e-19	1.18e-17	1.29546	84.0187	1.00605	100.073
VGLL3	0.60946	7.2906	36.0111	1.96e-09	5.91e-08	0.260054	271.609	0.169591	326.269
SLC16A2	0.609492	7.63778	94.3664	2.62e-22	2.82e-20	0.755159	105.629	0.530581	125.257
SKOR2	0.610541	7.25297	49.0756	2.46e-12	1.08e-10	0.160725	357.053	0.0481074	635.348
PRDM11	0.611323	7.29445	55.8822	7.69e-14	4.04e-12	0.230955	202.34	0.149937	256.363
ZNF667	0.611479	7.31313	53.5924	2.47e-13	1.23e-11	0.257136	192.068	0.175536	236.062
ZCCHC18	0.614494	7.29825	53.5319	2.54e-13	1.27e-11	0.239083	204.945	0.155496	252.846
HOXC4	0.615162	7.25191	83.3666	6.82e-20	6.22e-18	0.182281	303.333	0.0320075	748.127
RELN	0.615454	7.2739	38.5546	5.32e-10	1.75e-08	0.213886	288.379	0.139462	362.331
ATP2B2	0.617083	7.27887	54.6554	1.44e-13	7.35e-12	0.215255	230.582	0.125012	298.213
PPP2R2B	0.618302	7.40189	37.8524	7.63e-10	2.44e-08	0.403578	179.216	0.289799	218.675
CHD3	0.618331	8.13314	144.993	2.16e-33	5.41e-31	1.44406	66.9994	1.09475	82.4555
LINC00982	0.618884	7.26256	56.9293	4.52e-14	2.42e-12	0.216987	302.84	0.0987273	416.002
XKR7	0.619565	7.34571	47.4447	5.66e-12	2.4e-10	0.3003	191.908	0.226037	224.741
FGD6	0.620541	7.41799	65.8857	4.78e-16	3.13e-14	0.415467	148.785	0.280073	186.389
SNTG1	0.622829	7.25886	56.4384	5.8e-14	3.08e-12	0.203175	311.807	0.0730852	449.015
SULT4A1	0.622936	7.36947	55.6902	8.48e-14	4.45e-12	0.333568	172.897	0.245013	206.67
ID3	0.62496	7.93827	22.7348	1.86e-06	3.35e-05	0.948538	159.823	0.78462	167.626
ENC1	0.628373	8.37177	76.0764	2.73e-18	2.18e-16	1.66334	89.9949	1.29099	92.3243
DISP3	0.630137	7.5076	56.1826	6.6e-14	3.49e-12	0.582256	145.848	0.391056	171.527
CACNA1E	0.631201	7.36535	44.8772	2.1e-11	8.26e-10	0.349752	187.402	0.237222	219.673
HECW1	0.632542	7.28786	51.961	5.66e-13	2.72e-11	0.223056	219.626	0.146408	283.146
TANC1	0.633679	7.26687	65.4482	5.97e-16	3.87e-14	0.203117	245.388	0.0899266	339.055
ZNF135	0.636347	7.29734	60.2929	8.17e-15	4.72e-13	0.238441	196.794	0.148903	254.239
NRGN	0.636675	7.33599	39.9775	2.57e-10	8.85e-09	0.349269	219.635	0.21312	261.855
SYT13	0.63752	7.59308	38.4231	5.7e-10	1.86e-08	0.631858	145.071	0.509502	174.133
DMRT3	0.637627	7.25366	67.0662	2.63e-16	1.76e-14	0.183512	331.352	0.0387107	686.757
ASXL3	0.641055	7.7434	92.7877	5.82e-22	6.04e-20	0.896333	97.007	0.652501	124.928
FAIM2	0.641124	7.35977	46.6787	8.36e-12	3.46e-10	0.331453	187.812	0.228958	219.438
EFNB2	0.645236	7.7044	68.0212	1.62e-16	1.1e-14	0.82102	117.669	0.596053	141.103
SLITRK4	0.645458	7.26832	61.8103	3.78e-15	2.27e-13	0.202198	252.988	0.105216	361.326
CADPS	0.645745	7.78013	53.0784	3.2e-13	1.58e-11	0.878552	116.636	0.667362	144.694
THRA	0.646438	7.59904	97.2752	6.03e-23	6.9e-21	0.703043	108.149	0.479439	136.913
LRRC7	0.648566	7.2796	53.9991	2.01e-13	1.02e-11	0.214169	236.755	0.130409	309.772
STC2	0.649423	7.27347	50.5176	1.18e-12	5.43e-11	0.218269	274.241	0.128384	355.94
CHN2	0.650464	7.38228	42.7505	6.22e-11	2.32e-09	0.381561	185.157	0.259088	221.822
HOXA3	0.650607	7.25474	89.7398	2.72e-21	2.67e-19	0.18879	283.52	0.0466737	581.439
NXPH4	0.653494	7.30696	36.0323	1.94e-09	5.86e-08	0.269893	251.817	0.197225	299.159
MEIS1	0.654156	7.85756	92.471	6.83e-22	7.07e-20	1.04723	100.824	0.753348	113.53
SPOCK2	0.654946	7.28304	52.301	4.76e-13	2.31e-11	0.234251	247.218	0.133684	310.589
PDE1A	0.655277	7.35413	51.0671	8.93e-13	4.16e-11	0.330924	190.262	0.228374	226.377
C17orf97	0.655627	7.34971	67.3472	2.28e-16	1.53e-14	0.290055	172.781	0.202514	209.126
TUSC1	0.66068	7.40224	70.879	3.8e-17	2.73e-15	0.397494	154.282	0.257591	192.287
TOM1L1	0.662729	7.28536	61.4785	4.48e-15	2.66e-13	0.22615	222.847	0.137538	292.02
PID1	0.664152	7.31796	42.5507	6.89e-11	2.55e-09	0.281998	225.201	0.197569	268.742
LINC01122	0.664202	7.27013	73.932	8.09e-18	6.2e-16	0.203295	227.334	0.0971816	336.039
FNDC5	0.668301	7.5327	36.2273	1.76e-09	5.35e-08	0.575548	165.906	0.435464	192.159
NRSN1	0.669987	7.33608	51.2409	8.17e-13	3.86e-11	0.293762	197.581	0.212756	237.078
LRRIQ1	0.671788	7.34884	60.3784	7.83e-15	4.53e-13	0.320896	187.539	0.213439	221.001
ANXA6	0.67324	7.36156	58.5447	1.99e-14	1.11e-12	0.356145	188.711	0.216503	217.763
VSTM2L	0.676317	7.56948	64.7612	8.45e-16	5.35e-14	0.641444	132.494	0.483482	165.01
INA	0.678091	8.71607	48.8603	2.75e-12	1.2e-10	1.61616	98.5143	1.30032	112.466
XKR4	0.678389	7.36734	47.287	6.13e-12	2.57e-10	0.33729	186.352	0.248686	224.17
GPC3	0.679456	7.43832	40.1591	2.34e-10	8.13e-09	0.525178	197.941	0.301494	220.975
SORBS1	0.680963	7.4297	76.8497	1.84e-18	1.49e-16	0.445934	145.567	0.289427	186.561
NR2F2-AS1	0.683739	7.50773	73.4608	1.03e-17	7.78e-16	0.572724	135.325	0.373985	170.995
RGS8	0.683796	7.28417	56.541	5.5e-14	2.94e-12	0.229919	238.706	0.129219	307.566
KCTD12	0.685965	7.29928	42.0299	8.99e-11	3.27e-09	0.297552	263.987	0.158842	307.89
ANKS1B	0.688267	7.45131	57.6821	3.08e-14	1.68e-12	0.501072	159.004	0.340551	200.373
IAH1	0.688613	7.43813	82.0474	1.33e-19	1.18e-17	0.451442	140.681	0.300351	184.464
CFLAR	0.689719	7.31485	65.1949	6.78e-16	4.36e-14	0.264345	196.428	0.177427	244.763
ZNF503	0.690093	8.03541	49.7911	1.71e-12	7.67e-11	1.13526	123.513	0.840885	132.749
AHNAK	0.690655	7.30021	47.479	5.56e-12	2.36e-10	0.270385	246.243	0.163339	292.729
HOXC9	0.693598	7.25617	86.3351	1.52e-20	1.45e-18	0.197355	309.893	0.0354485	684.053
RALYL	0.693635	7.30299	41.2101	1.37e-10	4.87e-09	0.265815	249.84	0.175095	300.406
HOXA5	0.693764	7.25591	83.0689	7.92e-20	7.11e-18	0.188884	313.132	0.0369156	759.007
BCL11A	0.695021	8.2643	141.856	1.05e-32	2.5e-30	1.63787	70.4973	1.22437	84.0152
CSAD	0.701814	7.73359	135.39	2.71e-31	5.77e-29	0.923747	90.0531	0.627628	116.44
NGFR	0.704128	7.33212	46.197	1.07e-11	4.39e-10	0.319908	225.131	0.200983	258.756
TCF4	0.709962	8.39145	158.606	2.28e-36	7.04e-34	1.77404	71.6744	1.32914	77.2331
PCDH9	0.711391	7.66084	52.6125	4.06e-13	1.98e-11	0.772498	137.107	0.575626	167.359
FAM124A	0.723975	7.30314	72.9268	1.35e-17	1.02e-15	0.254882	206.547	0.154325	261.017
DPP10	0.727752	7.334	61.3151	4.86e-15	2.88e-13	0.319728	204.807	0.192518	242.375
NRP2	0.728435	7.34969	51.7425	6.33e-13	3.02e-11	0.344526	208.221	0.233374	252.256
TMEM108	0.729814	7.33429	76.8572	1.84e-18	1.49e-16	0.294403	184.025	0.188365	227.727
PHLDA1	0.732444	7.59827	54.4955	1.56e-13	7.93e-12	0.717375	148.106	0.519546	179.133
SELENOP	0.734981	7.27364	70.8552	3.84e-17	2.76e-15	0.225385	257.73	0.102245	358.837
RTN1	0.735752	8.71378	50.668	1.09e-12	5.05e-11	1.58899	102.487	1.25707	120.103
DPP6	0.735957	7.35892	64.9301	7.76e-16	4.94e-14	0.346589	185.823	0.231217	228.377
RASL11B	0.742165	7.28839	71.8614	2.31e-17	1.7e-15	0.250645	232.749	0.124203	300.496
LMX1A	0.742593	7.31337	28.3444	1.02e-07	2.31e-06	0.283414	270.923	0.193625	326.716
SSTR2	0.744663	7.33275	50.6416	1.11e-12	5.11e-11	0.378811	239.422	0.195786	273.418
OCIAD2	0.75205	7.5525	79.9887	3.77e-19	3.23e-17	0.61538	133.164	0.420076	165.14
OLIG3	0.754461	7.29591	22.4858	2.12e-06	3.76e-05	0.252563	328.725	0.166181	380.55
RAB3B	0.756438	7.34476	59.9163	9.9e-15	5.65e-13	0.335506	206.678	0.213028	242.816
LY6H	0.760611	7.38676	74.0266	7.71e-18	5.92e-16	0.381667	167.63	0.252283	212.63
AC243773.2	0.763221	7.36003	39.6123	3.1e-10	1.06e-08	0.341592	212.577	0.248553	256.097
CASZ1	0.763339	7.4739	71.7124	2.49e-17	1.83e-15	0.527037	156.033	0.325866	193.215
SEMA6D	0.765594	7.3347	65.2732	6.52e-16	4.2e-14	0.306637	205.372	0.212519	249.533
NHLH2	0.766497	7.64152	27.6938	1.42e-07	3.16e-06	0.63854	181.988	0.508086	207.468
TFAP2B	0.768454	7.54259	26.0354	3.35e-07	7.03e-06	0.604787	220.97	0.505249	242.871
ACTL6B	0.769802	7.54928	71.0953	3.4e-17	2.46e-15	0.589648	138.926	0.422805	172.625
CACNA1C	0.777106	7.2904	88.463	5.18e-21	5.06e-19	0.238938	209.919	0.129154	285.798
SNX10	0.778312	7.31359	83.303	7.04e-20	6.39e-18	0.268212	194.373	0.165979	254.499
MSX2	0.779204	7.27155	88.3585	5.46e-21	5.29e-19	0.225345	254.533	0.0887692	374.829
COL1A2	0.781071	7.262	49.4869	2e-12	8.81e-11	0.249434	422.787	0.0412833	644.347
TMEM132C	0.781463	7.26854	79.5254	4.76e-19	4.04e-17	0.228273	286.919	0.0785102	422.244
SCRT2	0.783075	7.66708	60.9525	5.85e-15	3.43e-13	0.745866	140.227	0.512262	162.606
CLDN5	0.783464	7.27479	58.7636	1.78e-14	9.97e-13	0.261663	315.67	0.117148	448.039
GAD2	0.784055	7.36407	27.1141	1.92e-07	4.18e-06	0.332112	245.667	0.280147	291.217
CNTNAP2	0.784901	7.94205	71.892	2.27e-17	1.68e-15	1.12356	125.008	0.7844	130.031
SULF1	0.787602	7.37515	21.6474	3.28e-06	5.6e-05	0.395439	268.585	0.260532	313.494
PRDM16	0.787879	7.31857	71.6229	2.61e-17	1.9e-15	0.295773	216.548	0.18238	266.57
SLC32A1	0.792647	7.2865	58.0638	2.54e-14	1.4e-12	0.22089	260.849	0.155793	346.46
PPP1R14C	0.797787	7.32588	63.388	1.7e-15	1.04e-13	0.32306	225.388	0.199362	278.357
RBM47	0.806008	7.269	53.149	3.09e-13	1.53e-11	0.221118	331.581	0.0842152	506.373
NNAT	0.808828	9.76207	134.665	3.91e-31	8.11e-29	3.14303	61.1084	2.55734	64.8083
AL035425.3	0.812003	7.26416	78.8431	6.72e-19	5.61e-17	0.215622	321.293	0.0617106	609.737
FAM13C	0.815508	7.38475	91.2307	1.28e-21	1.28e-19	0.378634	163.032	0.247726	211.573
TSHZ1	0.816313	7.37632	88.4256	5.28e-21	5.14e-19	0.388793	174.988	0.225055	216.355
TRPM3	0.81671	7.27356	69.7943	6.58e-17	4.67e-15	0.273681	330.153	0.116352	489.06
PCYT1B	0.825511	7.34562	97.6105	5.09e-23	5.88e-21	0.31305	179.977	0.200738	228.258
RASGEF1B	0.828638	7.31614	72.8339	1.41e-17	1.06e-15	0.280468	216.363	0.183652	278.966
TTR	0.832904	7.27709	45.581	1.46e-11	5.95e-10	0.354808	393.379	0.165066	574.063
PCSK1N	0.833922	8.16505	144.733	2.46e-33	6.12e-31	1.40014	81.7469	0.992753	106.474
SH3KBP1	0.834737	7.33358	90.8379	1.56e-21	1.55e-19	0.307247	189.576	0.182664	245.857
SLCO3A1	0.839163	7.31781	91.5654	1.08e-21	1.09e-19	0.285107	203.142	0.169539	262.405
NR4A2	0.843747	7.27384	80.7771	2.53e-19	2.18e-17	0.238362	290.064	0.103948	428.512
ATP1A2	0.845109	7.30935	44.8701	2.11e-11	8.28e-10	0.324259	270.632	0.158225	328.122
KIRREL2	0.845138	7.39853	63.699	1.45e-15	8.95e-14	0.504013	199.214	0.262303	254.954
CDON	0.847969	7.44862	97.8545	4.5e-23	5.22e-21	0.506282	153.111	0.28842	195.329
SH3BP5	0.848283	7.53382	96.5865	8.54e-23	9.61e-21	0.606651	133.612	0.396577	175.113
UBE2QL1	0.851864	7.38162	69.3013	8.45e-17	5.9e-15	0.426106	194.788	0.227051	236.034
KCNA2	0.85515	7.27346	97.1381	6.47e-23	7.37e-21	0.237177	268.178	0.0756749	412.716
EML5	0.860045	7.28251	110.957	6.05e-26	8.82e-24	0.236888	218.656	0.102299	345.634
PRDM13	0.862987	7.26954	65.2114	6.73e-16	4.33e-14	0.224654	335.923	0.0816423	540.266
HOXB6	0.863915	7.2648	110.984	5.97e-26	8.74e-24	0.228576	302.313	0.0347605	753.926
HGNC:24955	0.868935	8.62626	57.4619	3.45e-14	1.86e-12	1.47954	110.229	1.08971	134.308
DNER	0.877147	8.18607	104.388	1.66e-24	2.19e-22	1.38785	95.3532	0.993666	121.043
GRIK2	0.882413	7.35518	77.0376	1.68e-18	1.36e-16	0.366425	197.391	0.208949	242.01
ADCYAP1	0.883664	7.31876	53.4478	2.66e-13	1.32e-11	0.293407	245.04	0.21041	315.642
DIRAS2	0.88657	7.28724	92.3798	7.15e-22	7.38e-20	0.24108	238.008	0.124057	342.905
NRXN1	0.887318	7.56585	75.2231	4.2e-18	3.32e-16	0.628372	146.369	0.43909	181.646
NR2F2	0.895075	9.27983	243.058	8.47e-55	7.38e-52	2.74017	50.4416	2.04259	68.4996
HOXA9	0.914665	7.26789	107.843	2.91e-25	4.04e-23	0.230749	310.007	0.0452807	727.606
FEZF1	0.917802	7.26832	102.337	4.68e-24	5.98e-22	0.239297	319.094	0.0272952	686.724
TSHZ3	0.918611	7.3456	105.602	9.01e-25	1.2e-22	0.342264	188.735	0.186905	241.68
NRXN3	0.923276	7.53454	55.1238	1.13e-13	5.87e-12	0.567818	169.169	0.4241	208.587
PTPRM	0.926476	7.3297	99.7346	1.74e-23	2.11e-21	0.321265	205.067	0.177172	263.547
LINC02381	0.951614	7.46432	97.5517	5.25e-23	6.04e-21	0.54518	161.931	0.293565	207.308
MIR9-3HG	0.960778	7.66183	123.758	9.52e-29	1.76e-26	0.802991	127.666	0.497994	163.711
C3orf70	0.962359	7.29964	139.252	3.88e-32	8.67e-30	0.261821	193.677	0.117222	294.032
LRRN2	0.972596	7.37108	114.762	8.87e-27	1.39e-24	0.386896	176.379	0.217386	231.318
FLRT2	0.975368	7.35347	73.6122	9.51e-18	7.26e-16	0.363718	211.761	0.219522	271.94
UNCX	0.980628	7.85841	49.793	1.71e-12	7.67e-11	0.81639	153.203	0.58183	185.293
EPHA5	0.994878	7.41049	81.3385	1.9e-19	1.67e-17	0.452382	181.668	0.286166	240.831
FSTL5	1.01529	7.30607	86.277	1.56e-20	1.49e-18	0.277509	241.844	0.151032	333.028
ZIC3	1.02256	7.46392	119.051	1.02e-27	1.75e-25	0.526587	153.147	0.319043	213.867
SAMD5	1.03714	7.34104	101.538	7.01e-24	8.8e-22	0.336164	202.956	0.194991	267.51
EMX2OS	1.04273	7.28794	102.224	4.96e-24	6.29e-22	0.267753	267.582	0.091218	409.554
DUSP26	1.04452	7.34223	137.112	1.14e-31	2.45e-29	0.325798	182.663	0.179373	250.263
CBLN1	1.06691	7.32829	107.234	3.96e-25	5.43e-23	0.344845	223.891	0.17383	304.919
CYP26A1	1.07131	7.27855	102.463	4.39e-24	5.64e-22	0.267901	326.325	0.0564688	684.793
IGFBP5	1.08926	7.44301	65.7024	5.24e-16	3.42e-14	0.529574	215.336	0.323293	285.45
FEZF2	1.09755	7.28272	94.1031	3e-22	3.2e-20	0.260236	314.317	0.066167	582.726
ST3GAL1	1.10579	7.32267	152.758	4.33e-35	1.2e-32	0.310842	198.689	0.147196	282.9
UNC5B	1.11895	7.33108	141.775	1.09e-32	2.58e-30	0.340974	202.67	0.17027	289.72
ROBO3	1.12337	7.64532	69.7594	6.7e-17	4.73e-15	0.866263	182.908	0.559926	218.778
RGS16	1.147	7.37508	63.8384	1.35e-15	8.4e-14	0.428315	238.466	0.2497	316.379
CNR1	1.16358	7.55168	102.682	3.93e-24	5.06e-22	0.65748	161.059	0.393976	210.028
ECEL1	1.16733	7.36653	95.1378	1.78e-22	1.96e-20	0.411748	210.99	0.197557	287.824
BCL11B	1.19386	7.49526	198.405	4.65e-45	2.54e-42	0.607619	136.331	0.298741	202.127
LHX1	1.20111	7.87407	50.0045	1.53e-12	6.93e-11	0.799749	182.072	0.57283	213.05
TBR1	1.20534	7.28547	68.2251	1.46e-16	9.94e-15	0.219125	373.157	0.0225378	794.16
RIPOR2	1.21708	7.32297	187.277	1.25e-42	5.73e-40	0.316362	194.88	0.136025	302.371
DACT1	1.2307	7.35104	169.135	1.14e-38	4.24e-36	0.383738	188.305	0.176923	273.501
GJA1	1.23607	7.52904	95.8088	1.27e-22	1.41e-20	0.683733	189.337	0.300328	228.657
RSPO1	1.23657	7.31398	104.336	1.71e-24	2.24e-22	0.322368	255.838	0.120152	367.691
DMRTA2	1.23957	7.30429	106.966	4.53e-25	6.17e-23	0.303838	267.465	0.102527	417.253
CDH11	1.24384	7.34131	146.455	1.03e-33	2.65e-31	0.384119	210.545	0.155208	289.676
SLIT2	1.24432	7.64481	140.076	2.56e-32	5.92e-30	0.830883	145.423	0.541916	210.289
LAMB1	1.25863	7.33397	111.812	3.93e-26	5.85e-24	0.419056	247.15	0.158479	355.403
RBMS1	1.26357	7.36872	179.177	7.33e-41	3.08e-38	0.401911	175.625	0.197346	258.14
TPBG	1.26689	7.77233	101.009	9.16e-24	1.14e-21	0.969933	158.397	0.554821	191.415
HOXC6	1.28956	7.29375	152.161	5.84e-35	1.59e-32	0.284651	276.009	0.0675869	606.431
SKOR1	1.29392	7.3085	163.63	1.82e-37	6.35e-35	0.314743	234.965	0.114921	399.67
EPHA7	1.29807	7.50867	195.65	1.86e-44	9.68e-42	0.643323	146.109	0.301965	208.355
CACNA2D1	1.30001	7.49111	139.362	3.67e-32	8.37e-30	0.574118	159.781	0.334705	228.909
MSX1	1.32406	7.38669	122.051	2.25e-28	4.02e-26	0.497547	211.926	0.190185	291.059
NFIB	1.35311	7.75784	193.903	4.47e-44	2.26e-41	0.97598	133.633	0.470977	161.228
ARX	1.39617	7.32691	119.328	8.88e-28	1.53e-25	0.321837	251.604	0.139841	368.141
EPHA3	1.40718	7.71418	230.879	3.83e-52	2.79e-49	0.883794	123.081	0.461877	171.719
UNC5C	1.48688	7.32219	267.968	3.15e-60	3.54e-57	0.349907	200.91	0.0933535	396.175
LHX5	1.51031	7.50177	149.913	1.81e-34	4.75e-32	0.574126	168.491	0.301387	235.959
LHX5-AS1	1.55635	7.70226	134.846	3.57e-31	7.45e-29	0.768258	153.92	0.460982	210.388
MAF	1.58288	7.47185	154.874	1.49e-35	4.34e-33	0.608577	187.877	0.249563	265.152
SIX3	1.64205	7.36238	135.068	3.19e-31	6.71e-29	0.403663	249.55	0.186463	376.008
ADCY2	1.66309	7.33869	232.585	1.63e-52	1.29e-49	0.419016	226.136	0.094935	425.109
RSPO2	1.70056	7.41078	94.9993	1.9e-22	2.09e-20	0.540432	253.194	0.232194	343.156
TSHZ2	1.75621	7.42936	286.611	2.72e-64	3.65e-61	0.538254	165.189	0.198192	267.596
ZIC4	1.7849	7.38025	258.671	3.34e-58	3.15e-55	0.450102	195.46	0.153137	325.651
HOXB3	1.83472	7.35377	231.087	3.45e-52	2.56e-49	0.397876	232.443	0.101514	454.126
ID1	1.83491	7.62634	170.234	6.58e-39	2.47e-36	0.771717	180.345	0.341817	255.453
CHL1	1.85598	7.41281	306.547	1.23e-68	1.87e-65	0.515695	170.741	0.188208	296.331
EMX2	1.93008	7.40584	138.511	5.63e-32	1.24e-29	0.44276	240.539	0.164901	358.385
HOXB2	2.13981	7.42897	307.049	9.6e-69	1.59e-65	0.511724	192.258	0.189601	345.089
ZIC5	2.20112	7.6089	406.227	2.43e-90	9.41e-87	0.779594	140.965	0.263026	234.472
TFAP2A	2.22645	7.54878	225.289	6.35e-51	4.26e-48	0.658117	199.694	0.305295	288.575
RSPO3	2.26941	7.41196	214.455	1.47e-48	8.97e-46	0.530094	247.376	0.0988646	468.195
ZIC2	2.34753	8.31587	544.265	2.23e-120	2.59e-116	1.56515	100.039	0.645278	159.168
ZIC1	2.76201	8.45353	487.157	5.92e-108	4.13e-104	1.59148	108.652	0.632372	186.515
NFIA	2.82348	7.70683	474.638	3.14e-105	1.37e-101	0.879123	150.408	0.26349	273.432
C1orf61	3.10221	8.1635	680.038	6.56e-150	2.29e-145	1.40972	114.877	0.43793	215.479

## Sheet: Table_S9
Table S9 | List of significantly enriched Ingenuity canonical pathways found among each of downregulated (blue) and upregulated (red) DEGs between DT1_A and DT1_U in 35-day-old organoids.
Ingenuity Canonical Pathways	log(B-H p-value)	Molecules
Cell Cycle Control of Chromosomal Replication	0.0001	MCM6,PCNA,MCM2,CDT1,TOP2A,CDK6,MCM4,DBF4,CDK1
Basal Cell Carcinoma Signaling	0.000346737	SHH,WNT7A,WNT7B,PTCH1,LEF1,FZD1,TCF7L1,FZD2,TCF7L2
p53 Signaling	0.00190546	CCNG1,PCNA,PMAIP1,BBC3,PLAGL1,CDKN1A,E2F1,TNFRSF10B,CCND1,BIRC5
Wnt/β-catenin Signaling	0.00204174	SOX2,WNT7A,SFRP2,SOX21,WNT7B,LEF1,FZD1,TCF7L1,CCND1,FZD2,TCF7L2,SOX3
Estrogen-mediated S-phase Entry	0.0040738	CCNA2,E2F1,CDKN1A,CCND1,CDK1
Molecular Mechanisms of Cancer	0.00501187	SHH,PMAIP1,PTCH1,CDK6,FZD1,MAPK12,CCND1,CDK1,RASD1,FOS,WNT7A,BBC3,WNT7B,E2F1,CDKN1A,LEF1,ADCY7,FZD2
Human Embryonic Stem Cell Pluripotency	0.00630957	SOX2,WNT7A,WNT7B,LEF1,FZD1,TCF7L1,FGFRL1,FZD2,TCF7L2,SALL4
Glioblastoma Multiforme Signaling	0.00630957	PLCD1,WNT7A,WNT7B,CDKN1A,E2F1,CDK6,LEF1,FZD1,CCND1,FZD2,RASD1
Cell Cycle: G2/M DNA Damage Checkpoint Regulation	0.00630957	CKS2,CDKN1A,TOP2A,CKS1B,CCNB2,CDK1
Ovarian Cancer Signaling	0.00691831	WNT7A,WNT7B,E2F1,LEF1,FZD1,TCF7L1,CCND1,FZD2,RASD1,TCF7L2
Role of Wnt/GSK-3β Signaling in the Pathogenesis of Influenza	0.00691831	WNT7A,WNT7B,LEF1,FZD1,TCF7L1,FZD2,TCF7L2
GADD45 Signaling	0.00691831	PCNA,CDKN1A,CCND1,CDK1
Colorectal Cancer Metastasis Signaling	0.00912011	TCF7L1,FZD1,MAPK12,BIRC5,CCND1,RASD1,FOS,WNT7A,WNT7B,LEF1,ADCY7,FZD2,TCF7L2
Cyclins and Cell Cycle Regulation	0.00912011	CCNA2,CDKN1A,E2F1,CDK6,CCNB2,CCND1,CDK1
Regulation of the Epithelial-Mesenchymal Transition Pathway	0.00977237	WNT7A,JAG2,WNT7B,LEF1,FZD1,TCF7L1,FGFRL1,JAG1,FZD2,RASD1,TCF7L2
PCP pathway	0.00977237	WNT7A,WNT7B,FZD1,MAPK12,FZD2,LGR4
Mouse Embryonic Stem Cell Pluripotency	0.0134896	SOX2,LEF1,FZD1,TCF7L1,MAPK12,FZD2,TCF7L2,RASD1
Role of Oct4 in Mammalian Embryonic Stem Cell Pluripotency	0.0165959	SOX2,NR6A1,FOXA1,FOXA2,SALL4
Role of NANOG in Mammalian Embryonic Stem Cell Pluripotency	0.0251189	SOX2,WNT7A,WNT7B,FZD1,TCF7L1,FZD2,RASD1,SALL4
Thyroid Cancer Signaling	0.0251189	LEF1,TCF7L1,CCND1,TCF7L2,RASD1
Role of Osteoblasts, Osteoclasts and Chondrocytes in Rheumatoid Arthritis	0.0251189	FOS,WNT7A,SFRP2,WNT7B,LEF1,FZD1,TCF7L1,MAPK12,ALPL,FZD2,TCF7L2
Superpathway of Geranylgeranyldiphosphate Biosynthesis I (via Mevalonate)	0.0338844	FDPS,ACAT2,HMGCS1
Osteoarthritis Pathway	0.0338844	RARRES2,PTCH1,COL2A1,LEF1,FZD1,TCF7L1,JAG1,ALPL,FZD2,TCF7L2
Notch Signaling	0.0467735	JAG2,HES5,DTX4,JAG1
Synaptogenesis Signaling Pathway	0.0295121	EPHA7,EFNB2,SYT13,ADCY2,CNTNAP2,NRXN3,CACNA2D1,EPHA5,EPHA3,RELN,CDH11,NRXN1
Netrin Signaling	0.0398107	CACNA1E,UNC5B,CACNA2D1,CACNA1C,UNC5C
GABA Receptor Signaling	0.0398107	SLC32A1,GAD2,ADCY2,CACNA1E,CACNA2D1,CACNA1C
CDK5 Signaling	0.0457088	PPP1R14C,ADCY2,NGFR,PPP2R2B,LAMB1,CDK5R1

## Sheet: Table_S10
Table S10 | List of significantly enriched Ingenuity canonical pathways found among each of downregulated (blue) and upregulated (red) DEGs between DT1_A and DT1_U in 8-day-old NSPCs.
Ingenuity Canonical Pathways	B-H p-value	Molecules
Axonal Guidance Signaling	0.00512861	ADAMTS20,BMP7,FZD10,GDF7,NRP2,PLXND1,PRKCB,PRKCG,SEMA3C,SEMA3F
Human Embryonic Stem Cell Pluripotency	0.0128825	BMP7,FOXD3,FZD10,POU5F1,ZIC3
Role of NANOG in Mammalian Embryonic Stem Cell Pluripotency	0.0128825	BMP7,FOXD3,FZD10,POU5F1,ZFP42
Sperm Motility	0.0128825	CACNA1G,ERBB3,PDE1B,PRKCB,PRKCG,ROR2
HER-2 Signaling in Breast Cancer	0.017378	ERBB3,ITGB5,PRKCB,PRKCG
Factors Promoting Cardiogenesis in Vertebrates	0.018197	BMP7,FZD10,PRKCB,PRKCG
Intrinsic Prothrombin Activation Pathway	0.0186209	COL1A2,F13A1,PROS1
Mouse Embryonic Stem Cell Pluripotency	0.0223872	FOXD3,FZD10,POU5F1,ZFP42
Transcriptional Regulatory Network in Embryonic Stem Cells	0.0295121	FOXD3,POU5F1,ZIC3
GP6 Signaling Pathway	0.0295121	COL1A2,COL23A1,PRKCB,PRKCG
Extrinsic Prothrombin Activation Pathway	0.0346737	F13A1,PROS1
Axonal Guidance Signaling	0.0057544	EPHA3,GLI1,NTN1,ROBO3,TUBB3,TUBB4A,WNT5A
Human Embryonic Stem Cell Pluripotency	0.00851138	FGFR3,S1PR1,TCF7L2,WNT5A
Basal Cell Carcinoma Signaling	0.0107152	GLI1,TCF7L2,WNT5A
Wnt/β-catenin Signaling	0.0107152	SFRP1,SOX6,TCF7L2,WNT5A
IL-15 Production	0.0363078	EPHA3,ERBB4,FGFR3
Phagosome Maturation	0.0489779	LPO,TUBB3,TUBB4A

[truncated: 1 more sheets: Table_S11]
